# Supplementary material for: (2E)-2-[(2-Hy­droxy-4-meth­oxy­phen­yl)(phen­yl)methyl­idene]-N-phenyl­hydrazinecarboxamide dimethyl­formamide monosolvate
Source: Acta Crystallogr Sect E Struct Rep Online. 2012 Apr 25;68(Pt 5):o1519–20. doi: 10.1107/S1600536812017382 (PMC3344624; doi:10.1107/S1600536812017382)
Supplement: Supplementary file 1 [file e-68-o1519-sup1.cif]

##############################################################################
#                                                                            #
# This CIF contains the data in a paper accepted for publication in          #
# Acta Crystallographica Section E. It conforms to the requirements of       #
# Notes for Authors for Acta Crystallographica Section E, and has been       #
# peer reviewed under the auspices of the IUCr Commission on Journals.       #
#                                                                            #
# Full details of the Crystallographic Information File format               #
# are given in the paper "The Crystallographic Information File (CIF):       #
# a New Standard Archive File for Crystallography" by S. R. Hall, F. H.      #
# Allen and I. D. Brown [Acta Cryst. (1991), A47, 655-685].                  #
#                                                                            #
# The current version of the core CIF dictionary is obtainable from          #
# ftp://ftp.iucr.org/pub/cif_core.dic.                                       #
#                                                                            #
# Software is freely available for graphical display of the structure(s)     #
# in this CIF. For information consult the CIF software page                 #
# http://www.iucr.org/resources/cif/software.                                #
#                                                                            #
# This file may be used for bona fide research purposes within the           #
# scientific community so long as proper attribution is given to the journal # 
# article from which it was obtained.                                        #
#                                                                            #
##############################################################################
data_I
_audit_creation_method     SHELXL-97
_chemical_name_systematic
;
(2<i>E</i>)-2-[(2-Hydroxy-4-methoxyphenyl)(phenyl)methylidene]-<i>N</i>-
phenylhydrazinecarboxamide dimethylformamide monosolvate
;
_chemical_name_common     ?
_chemical_formula_moiety     'C21 H19 N3 O3, C3 H7 N O'
_chemical_formula_sum     'C24 H26 N4 O4'
_chemical_formula_iupac     'C21 H19 N3 O3, C3 H7 N O'
_chemical_formula_weight     434.49
_chemical_melting_point     ?
_symmetry_cell_setting     monoclinic
_symmetry_space_group_name_H-M     'P 21/c'
_symmetry_space_group_name_Hall     '-P 2ybc'
loop_
    _symmetry_equiv_pos_as_xyz
    'x, y, z'
    '-x, y+1/2, -z+1/2'
    '-x, -y, -z'
    'x, -y-1/2, z-1/2'
_cell_length_a     13.1155(7)
_cell_length_b     16.9619(11)
_cell_length_c     10.7399(5)
_cell_angle_alpha     90.00
_cell_angle_beta     105.509(3)
_cell_angle_gamma     90.00
_cell_volume     2302.2(2)
_cell_formula_units_Z     4
_cell_measurement_reflns_used     5896
_cell_measurement_theta_min     2.4015
_cell_measurement_theta_max     28.1925
_cell_measurement_temperature     296(2)
_exptl_crystal_description     block
_exptl_crystal_colour     colourless
_exptl_crystal_size_max     0.35
_exptl_crystal_size_mid     0.30
_exptl_crystal_size_min     0.25
_exptl_crystal_density_diffrn     1.254
_exptl_crystal_density_meas     ?
_exptl_crystal_density_method     'not measured'
_exptl_crystal_F_000     920
_exptl_absorpt_coefficient_mu     0.087
_exptl_absorpt_correction_type     multi-scan
_exptl_absorpt_process_details     '(SADABS; Bruker, 2004)'
_exptl_absorpt_correction_T_min     0.970
_exptl_absorpt_correction_T_max     0.978
_exptl_special_details     ?
_diffrn_ambient_temperature     296(2)
_diffrn_radiation_type     MoK\a
_diffrn_radiation_wavelength     0.71073
_diffrn_radiation_source     'fine-focus sealed tube'
_diffrn_radiation_monochromator     graphite
_diffrn_measurement_device_type     'Bruker Kappa APEXII CCD'
_diffrn_measurement_method     '\w and \f scan'
_diffrn_detector_area_resol_mean     ?
_diffrn_reflns_number     17400
_diffrn_reflns_av_R_equivalents     0.0688
_diffrn_reflns_av_sigmaI/netI     0.0616
_diffrn_reflns_theta_min     2.31
_diffrn_reflns_theta_max     25.00
_diffrn_reflns_theta_full     25.00
_diffrn_measured_fraction_theta_max     0.999
_diffrn_measured_fraction_theta_full     0.999
_diffrn_reflns_limit_h_min     -15
_diffrn_reflns_limit_h_max     15
_diffrn_reflns_limit_k_min     -19
_diffrn_reflns_limit_k_max     20
_diffrn_reflns_limit_l_min     -12
_diffrn_reflns_limit_l_max     12
_diffrn_standards_number     ?
_diffrn_standards_interval_count     ?
_diffrn_standards_interval_time     ?
_diffrn_standards_decay_%     ?
_refine_special_details
;
 Refinement of F^2^ against ALL reflections.  The weighted R-factor wR and
 goodness of fit S are based on F^2^, conventional R-factors R are based
 on F, with F set to zero for negative F^2^. The threshold expression of
 F^2^ > 2sigma(F^2^) is used only for calculating R-factors(gt) etc. and is
 not relevant to the choice of reflections for refinement.  R-factors based
 on F^2^ are statistically about twice as large as those based on F, and R-
 factors based on ALL data will be even larger.
;
_reflns_number_total     4061
_reflns_number_gt     2875
_reflns_threshold_expression     I>2sigma(I)
_refine_ls_structure_factor_coef     Fsqd
_refine_ls_matrix_type     full
_refine_ls_R_factor_all     0.0731
_refine_ls_R_factor_gt     0.0516
_refine_ls_wR_factor_gt     0.1389
_refine_ls_wR_factor_ref     0.1575
_refine_ls_goodness_of_fit_ref     1.022
_refine_ls_restrained_S_all     1.021
_refine_ls_number_reflns     4061
_refine_ls_number_parameters     311
_refine_ls_number_restraints     10
_refine_ls_hydrogen_treatment     constr
_refine_ls_weighting_scheme     calc
_refine_ls_weighting_details
         'calc w=1/[\s^2^(Fo^2^)+(0.0824P)^2^+0.2581P] where P=(Fo^2^+2Fc^2^)/3'
_atom_sites_solution_hydrogens     geom
_atom_sites_solution_primary     direct
_atom_sites_solution_secondary     difmap
_refine_ls_shift/su_max     0.000
_refine_ls_shift/su_mean     0.000
_refine_diff_density_max     0.180
_refine_diff_density_min     -0.188
_refine_ls_extinction_method     none
_refine_ls_extinction_coef     ?
loop_
    _atom_type_symbol
    _atom_type_description
    _atom_type_scat_dispersion_real
    _atom_type_scat_dispersion_imag
    _atom_type_scat_source
    'C' 'C' 0.0033 0.0016
                         'International Tables Vol C Tables 4.2.6.8 and 6.1.1.4'
    'H' 'H' 0.0000 0.0000
                         'International Tables Vol C Tables 4.2.6.8 and 6.1.1.4'
    'N' 'N' 0.0061 0.0033
                         'International Tables Vol C Tables 4.2.6.8 and 6.1.1.4'
    'O' 'O' 0.0106 0.0060
                         'International Tables Vol C Tables 4.2.6.8 and 6.1.1.4'
_computing_data_collection     'APEX2 (Bruker, 2004)'
_computing_cell_refinement     'APEX2 and SAINT (Bruker, 2004)'
_computing_data_reduction     'SAINT and XPREP (Bruker, 2004)'
_computing_structure_solution     'SHELXS97 (Sheldrick, 2008)'
_computing_structure_refinement     'SHELXL97 (Sheldrick, 2008)'
_computing_molecular_graphics
                      'ORTEP-3 (Farrugia, 1997) and DIAMOND (Brandenburg, 2010)'
_computing_publication_material
                        'SHELXL97 (Sheldrick, 2008) and publCIF (Westrip, 2010)'
loop_
    _atom_site_type_symbol
    _atom_site_label
    _atom_site_fract_x
    _atom_site_fract_y
    _atom_site_fract_z
    _atom_site_U_iso_or_equiv
    _atom_site_adp_type
    _atom_site_calc_flag
    _atom_site_refinement_flags
    _atom_site_occupancy
    _atom_site_symmetry_multiplicity
    _atom_site_disorder_assembly
    _atom_site_disorder_group
    O O1 0.84998(10) 0.61778(8) 1.04160(12) 0.0666(4) Uani d . 1 1 . .
    H H1 0.7974 0.6191 0.9700 0.100 Uiso d R 1 1 . .
    O O2 1.21655(11) 0.59166(9) 1.18461(13) 0.0740(4) Uani d . 1 1 . .
    O O3 0.57307(11) 0.63119(10) 0.84928(12) 0.0826(5) Uani d . 1 1 . .
    N N1 0.75944(12) 0.61397(9) 0.79832(14) 0.0588(4) Uani d . 1 1 . .
    N N2 0.66741(12) 0.61639(10) 0.70205(14) 0.0655(5) Uani d . 1 1 . .
    H H2' 0.6700 0.6187 0.6222 0.079 Uiso d R 1 1 . .
    N N3 0.48988(12) 0.63420(11) 0.63350(14) 0.0663(5) Uani d . 1 1 . .
    H H3' 0.5040 0.6304 0.5610 0.080 Uiso d R 1 1 . .
    C C1 0.94202(14) 0.60977(10) 1.00767(16) 0.0520(4) Uani d . 1 1 . .
    C C2 1.03416(15) 0.60499(11) 1.10594(16) 0.0581(5) Uani d . 1 1 . .
    H H2 1.0311 0.6074 1.1914 0.070 Uiso calc R 1 1 . .
    C C3 1.13084(14) 0.59664(11) 1.07944(17) 0.0559(4) Uani d . 1 1 . .
    C C4 1.13607(15) 0.59357(12) 0.95264(17) 0.0609(5) Uani d . 1 1 . .
    H H4 1.2009 0.5881 0.9338 0.073 Uiso calc R 1 1 . .
    C C5 1.04372(14) 0.59881(11) 0.85454(17) 0.0575(5) Uani d . 1 1 . .
    H H5 1.0479 0.5971 0.7695 0.069 Uiso calc R 1 1 . .
    C C6 0.94474(13) 0.60652(10) 0.87711(15) 0.0496(4) Uani d . 1 1 . .
    C C7 0.84867(14) 0.60951(10) 0.76958(16) 0.0509(4) Uani d . 1 1 . .
    C C8 0.57499(15) 0.62767(12) 0.73737(17) 0.0590(5) Uani d . 1 1 . .
    C C9 0.38600(14) 0.65561(11) 0.63201(16) 0.0561(5) Uani d . 1 1 . .
    C C10 0.35631(16) 0.68054(13) 0.73941(19) 0.0705(6) Uani d . 1 1 . .
    H H10 0.4059 0.6834 0.8194 0.085 Uiso calc R 1 1 . .
    C C11 0.25230(18) 0.70127(14) 0.7270(2) 0.0804(6) Uani d . 1 1 . .
    H H11 0.2324 0.7176 0.7998 0.097 Uiso calc R 1 1 . .
    C C12 0.17775(17) 0.69846(14) 0.6102(2) 0.0794(6) Uani d . 1 1 . .
    H H12 0.1080 0.7128 0.6036 0.095 Uiso calc R 1 1 . .
    C C13 0.20729(17) 0.67438(15) 0.5040(2) 0.0811(6) Uani d . 1 1 . .
    H H13 0.1576 0.6724 0.4240 0.097 Uiso calc R 1 1 . .
    C C14 0.31036(16) 0.65306(14) 0.51496(19) 0.0722(6) Uani d . 1 1 . .
    H H14 0.3295 0.6365 0.4418 0.087 Uiso calc R 1 1 . .
    C C15 0.85612(14) 0.60722(11) 0.63283(16) 0.0527(4) Uani d . 1 1 . .
    C C16 0.85331(16) 0.53656(13) 0.57021(17) 0.0710(6) Uani d . 1 1 . .
    H H16 0.8457 0.4899 0.6124 0.085 Uiso calc R 1 1 . .
    C C17 0.86165(18) 0.53419(16) 0.4453(2) 0.0847(7) Uani d . 1 1 . .
    H H17 0.8602 0.4861 0.4033 0.102 Uiso calc R 1 1 . .
    C C18 0.87206(17) 0.60280(18) 0.3829(2) 0.0831(7) Uani d . 1 1 . .
    H H18 0.8780 0.6014 0.2986 0.100 Uiso calc R 1 1 . .
    C C19 0.87374(19) 0.67305(17) 0.4443(2) 0.0896(7) Uani d . 1 1 . .
    H H19 0.8803 0.7196 0.4012 0.108 Uiso calc R 1 1 . .
    C C20 0.86589(17) 0.67617(14) 0.56947(19) 0.0748(6) Uani d . 1 1 . .
    H H20 0.8672 0.7245 0.6109 0.090 Uiso calc R 1 1 . .
    C C21 1.31791(17) 0.58519(18) 1.1620(2) 0.0898(7) Uani d . 1 1 . .
    H H21A 1.3203 0.5388 1.1116 0.135 Uiso calc R 1 1 . .
    H H21B 1.3708 0.5815 1.2431 0.135 Uiso calc R 1 1 . .
    H H21C 1.3312 0.6309 1.1160 0.135 Uiso calc R 1 1 . .
    O O4A 0.5772(14) 0.6210(6) 0.4203(10) 0.100(2) Uani d PD 0.684(3) 1 A 1
    N N4A 0.6036(4) 0.59304(18) 0.2263(4) 0.0615(10) Uani d PD 0.684(3) 1 A 1
    C C22A 0.5958(2) 0.5725(2) 0.3396(3) 0.0780(9) Uani d PD 0.684(3) 1 A 1
    H H22A 0.6043 0.5196 0.3627 0.094 Uiso calc PR 0.684(3) 1 A 1
    C C23A 0.6011(5) 0.6733(3) 0.1866(5) 0.1115(15) Uani d PD 0.684(3) 1 A 1
    H H23A 0.5797 0.7059 0.2481 0.167 Uiso calc PR 0.684(3) 1 A 1
    H H23B 0.5517 0.6791 0.1032 0.167 Uiso calc PR 0.684(3) 1 A 1
    H H23C 0.6703 0.6888 0.1818 0.167 Uiso calc PR 0.684(3) 1 A 1
    C C24A 0.6284(3) 0.5357(2) 0.1380(4) 0.0957(11) Uani d PD 0.684(3) 1 A 1
    H H24A 0.6188 0.4834 0.1672 0.144 Uiso calc PR 0.684(3) 1 A 1
    H H24B 0.7005 0.5423 0.1356 0.144 Uiso calc PR 0.684(3) 1 A 1
    H H24C 0.5822 0.5435 0.0530 0.144 Uiso calc PR 0.684(3) 1 A 1
    O O4B 0.576(3) 0.5968(15) 0.421(2) 0.100(2) Uani d PD 0.316(3) 1 A 2
    N N4B 0.6081(12) 0.6247(6) 0.2322(10) 0.0615(10) Uani d PD 0.316(3) 1 A 2
    C C22B 0.5949(5) 0.6475(5) 0.3420(6) 0.0780(9) Uani d PD 0.316(3) 1 A 2
    H H22B 0.5990 0.7008 0.3633 0.094 Uiso calc PR 0.316(3) 1 A 2
    C C23B 0.6333(13) 0.6804(8) 0.1434(12) 0.1115(15) Uani d PD 0.316(3) 1 A 2
    H H23D 0.6241 0.7331 0.1712 0.167 Uiso calc PR 0.316(3) 1 A 2
    H H23E 0.5872 0.6720 0.0586 0.167 Uiso calc PR 0.316(3) 1 A 2
    H H23F 0.7054 0.6731 0.1413 0.167 Uiso calc PR 0.316(3) 1 A 2
    C C24B 0.5982(9) 0.5433(6) 0.1957(9) 0.0957(11) Uani d PD 0.316(3) 1 A 2
    H H24D 0.5607 0.5157 0.2478 0.144 Uiso calc PR 0.316(3) 1 A 2
    H H24E 0.6673 0.5207 0.2085 0.144 Uiso calc PR 0.316(3) 1 A 2
    H H24F 0.5599 0.5390 0.1062 0.144 Uiso calc PR 0.316(3) 1 A 2
loop_
    _atom_site_aniso_label
    _atom_site_aniso_U_11
    _atom_site_aniso_U_22
    _atom_site_aniso_U_33
    _atom_site_aniso_U_12
    _atom_site_aniso_U_13
    _atom_site_aniso_U_23
    O1 0.0586(8) 0.0987(11) 0.0499(7) 0.0052(6) 0.0275(6) -0.0003(6)
    O2 0.0609(8) 0.1036(11) 0.0558(8) 0.0070(7) 0.0124(6) 0.0008(7)
    O3 0.0688(9) 0.1380(14) 0.0465(8) 0.0131(8) 0.0250(6) 0.0061(7)
    N1 0.0527(9) 0.0780(11) 0.0483(8) 0.0002(7) 0.0181(7) -0.0024(7)
    N2 0.0509(9) 0.1028(13) 0.0464(8) 0.0032(8) 0.0191(7) -0.0020(7)
    N3 0.0544(9) 0.1032(13) 0.0464(8) 0.0042(8) 0.0224(7) -0.0056(8)
    C1 0.0570(10) 0.0564(11) 0.0489(9) -0.0002(8) 0.0249(8) -0.0001(7)
    C2 0.0648(12) 0.0707(12) 0.0426(9) 0.0019(9) 0.0208(8) 0.0010(8)
    C3 0.0565(11) 0.0599(11) 0.0506(10) 0.0009(8) 0.0132(8) 0.0013(8)
    C4 0.0533(11) 0.0763(13) 0.0577(11) 0.0004(9) 0.0230(9) -0.0020(9)
    C5 0.0578(11) 0.0731(13) 0.0466(9) -0.0014(9) 0.0224(8) -0.0018(8)
    C6 0.0557(10) 0.0525(10) 0.0446(9) -0.0014(8) 0.0204(8) -0.0013(7)
    C7 0.0552(10) 0.0554(10) 0.0468(9) 0.0004(8) 0.0216(8) -0.0019(7)
    C8 0.0562(11) 0.0774(13) 0.0483(10) 0.0011(9) 0.0224(8) 0.0005(8)
    C9 0.0541(10) 0.0655(12) 0.0545(10) -0.0016(8) 0.0245(8) -0.0001(8)
    C10 0.0660(12) 0.0894(15) 0.0636(12) 0.0022(10) 0.0301(10) -0.0071(10)
    C11 0.0787(15) 0.0872(16) 0.0902(15) 0.0045(12) 0.0481(13) -0.0083(12)
    C12 0.0601(13) 0.0776(15) 0.1070(18) 0.0068(11) 0.0335(13) 0.0089(12)
    C13 0.0610(13) 0.0981(18) 0.0811(14) 0.0040(11) 0.0138(11) 0.0091(12)
    C14 0.0657(13) 0.0950(16) 0.0576(11) 0.0047(11) 0.0197(10) 0.0009(10)
    C15 0.0483(9) 0.0676(12) 0.0453(9) 0.0019(8) 0.0180(7) -0.0003(8)
    C16 0.0888(15) 0.0769(14) 0.0508(10) 0.0136(11) 0.0248(10) 0.0000(9)
    C17 0.0972(17) 0.1058(19) 0.0559(12) 0.0201(14) 0.0286(11) -0.0127(12)
    C18 0.0656(13) 0.142(2) 0.0486(11) -0.0003(13) 0.0267(10) 0.0035(13)
    C19 0.0954(17) 0.113(2) 0.0636(13) -0.0207(14) 0.0274(12) 0.0217(13)
    C20 0.0877(15) 0.0799(15) 0.0613(12) -0.0139(11) 0.0276(10) 0.0036(10)
    C21 0.0567(13) 0.134(2) 0.0743(14) 0.0100(13) 0.0106(10) -0.0093(13)
    O4A 0.0932(13) 0.156(7) 0.0592(9) 0.019(6) 0.0347(9) -0.010(3)
    N4A 0.0719(13) 0.064(3) 0.0525(11) -0.004(3) 0.0242(10) -0.004(2)
    C22A 0.0719(17) 0.115(3) 0.0520(14) 0.0056(19) 0.0260(13) 0.0029(17)
    C23A 0.146(5) 0.099(3) 0.099(4) 0.018(3) 0.048(3) 0.018(3)
    C24A 0.122(3) 0.103(3) 0.073(2) -0.008(2) 0.045(2) -0.022(2)
    O4B 0.0932(13) 0.156(7) 0.0592(9) 0.019(6) 0.0347(9) -0.010(3)
    N4B 0.0719(13) 0.064(3) 0.0525(11) -0.004(3) 0.0242(10) -0.004(2)
    C22B 0.0719(17) 0.115(3) 0.0520(14) 0.0056(19) 0.0260(13) 0.0029(17)
    C23B 0.146(5) 0.099(3) 0.099(4) 0.018(3) 0.048(3) 0.018(3)
    C24B 0.122(3) 0.103(3) 0.073(2) -0.008(2) 0.045(2) -0.022(2)
_geom_special_details
;
 All esds (except the esd in the dihedral angle between two l.s. planes)
 are estimated using the full covariance matrix.  The cell esds are taken
 into account individually in the estimation of esds in distances, angles
 and torsion angles; correlations between esds in cell parameters are only
 used when they are defined by crystal symmetry.  An approximate (isotropic)
 treatment of cell esds is used for estimating esds involving l.s. planes.
;
loop_
    _geom_bond_atom_site_label_1
    _geom_bond_atom_site_label_2
    _geom_bond_site_symmetry_2
    _geom_bond_distance
    _geom_bond_publ_flag
    O1 C1 . 1.3579(19) ?
    O1 H1 . 0.8851 ?
    O2 C3 . 1.367(2) ?
    O2 C21 . 1.418(2) ?
    O3 C8 . 1.210(2) ?
    N1 C7 . 1.290(2) ?
    N1 N2 . 1.364(2) ?
    N2 C8 . 1.377(2) ?
    N2 H2' . 0.8683 ?
    N3 C8 . 1.355(2) ?
    N3 C9 . 1.406(2) ?
    N3 H3' . 0.8495 ?
    C1 C2 . 1.378(3) ?
    C1 C6 . 1.413(2) ?
    C2 C3 . 1.379(2) ?
    C2 H2 . 0.9300 ?
    C3 C4 . 1.383(2) ?
    C4 C5 . 1.379(3) ?
    C4 H4 . 0.9300 ?
    C5 C6 . 1.389(2) ?
    C5 H5 . 0.9300 ?
    C6 C7 . 1.465(2) ?
    C7 C15 . 1.498(2) ?
    C9 C14 . 1.378(3) ?
    C9 C10 . 1.379(2) ?
    C10 C11 . 1.380(3) ?
    C10 H10 . 0.9300 ?
    C11 C12 . 1.369(3) ?
    C11 H11 . 0.9300 ?
    C12 C13 . 1.362(3) ?
    C12 H12 . 0.9300 ?
    C13 C14 . 1.374(3) ?
    C13 H13 . 0.9300 ?
    C14 H14 . 0.9300 ?
    C15 C16 . 1.370(3) ?
    C15 C20 . 1.376(3) ?
    C16 C17 . 1.376(3) ?
    C16 H16 . 0.9300 ?
    C17 C18 . 1.368(3) ?
    C17 H17 . 0.9300 ?
    C18 C19 . 1.359(4) ?
    C18 H18 . 0.9300 ?
    C19 C20 . 1.376(3) ?
    C19 H19 . 0.9300 ?
    C20 H20 . 0.9300 ?
    C21 H21A . 0.9600 ?
    C21 H21B . 0.9600 ?
    C21 H21C . 0.9600 ?
    O4A C22A . 1.265(10) ?
    N4A C22A . 1.295(4) ?
    N4A C23A . 1.424(6) ?
    N4A C24A . 1.455(5) ?
    C22A H22A . 0.9300 ?
    C23A H23A . 0.9600 ?
    C23A H23B . 0.9600 ?
    C23A H23C . 0.9600 ?
    C24A H24A . 0.9600 ?
    C24A H24B . 0.9600 ?
    C24A H24C . 0.9600 ?
    O4B C22B . 1.274(11) ?
    N4B C22B . 1.295(10) ?
    N4B C24B . 1.432(10) ?
    N4B C23B . 1.442(11) ?
    C22B H22B . 0.9300 ?
    C23B H23D . 0.9600 ?
    C23B H23E . 0.9600 ?
    C23B H23F . 0.9600 ?
    C24B H24D . 0.9600 ?
    C24B H24E . 0.9600 ?
    C24B H24F . 0.9600 ?
loop_
    _geom_angle_atom_site_label_1
    _geom_angle_atom_site_label_2
    _geom_angle_atom_site_label_3
    _geom_angle_site_symmetry_1
    _geom_angle_site_symmetry_3
    _geom_angle
    _geom_angle_publ_flag
    C1 O1 H1 . . 108.1 ?
    C3 O2 C21 . . 117.70(15) ?
    C7 N1 N2 . . 119.74(14) ?
    N1 N2 C8 . . 117.46(14) ?
    N1 N2 H2' . . 119.3 ?
    C8 N2 H2' . . 122.4 ?
    C8 N3 C9 . . 127.79(14) ?
    C8 N3 H3' . . 114.5 ?
    C9 N3 H3' . . 117.2 ?
    O1 C1 C2 . . 117.44(14) ?
    O1 C1 C6 . . 122.02(16) ?
    C2 C1 C6 . . 120.54(15) ?
    C1 C2 C3 . . 120.95(15) ?
    C1 C2 H2 . . 119.5 ?
    C3 C2 H2 . . 119.5 ?
    O2 C3 C2 . . 115.74(15) ?
    O2 C3 C4 . . 124.42(16) ?
    C2 C3 C4 . . 119.85(17) ?
    C5 C4 C3 . . 119.02(16) ?
    C5 C4 H4 . . 120.5 ?
    C3 C4 H4 . . 120.5 ?
    C4 C5 C6 . . 122.93(15) ?
    C4 C5 H5 . . 118.5 ?
    C6 C5 H5 . . 118.5 ?
    C5 C6 C1 . . 116.71(16) ?
    C5 C6 C7 . . 120.84(14) ?
    C1 C6 C7 . . 122.44(15) ?
    N1 C7 C6 . . 117.22(14) ?
    N1 C7 C15 . . 122.50(15) ?
    C6 C7 C15 . . 120.28(14) ?
    O3 C8 N3 . . 125.60(16) ?
    O3 C8 N2 . . 122.28(17) ?
    N3 C8 N2 . . 112.12(14) ?
    C14 C9 C10 . . 118.51(17) ?
    C14 C9 N3 . . 117.47(15) ?
    C10 C9 N3 . . 124.01(17) ?
    C9 C10 C11 . . 119.4(2) ?
    C9 C10 H10 . . 120.3 ?
    C11 C10 H10 . . 120.3 ?
    C12 C11 C10 . . 121.66(19) ?
    C12 C11 H11 . . 119.2 ?
    C10 C11 H11 . . 119.2 ?
    C13 C12 C11 . . 118.96(19) ?
    C13 C12 H12 . . 120.5 ?
    C11 C12 H12 . . 120.5 ?
    C12 C13 C14 . . 120.1(2) ?
    C12 C13 H13 . . 120.0 ?
    C14 C13 H13 . . 120.0 ?
    C13 C14 C9 . . 121.45(18) ?
    C13 C14 H14 . . 119.3 ?
    C9 C14 H14 . . 119.3 ?
    C16 C15 C20 . . 119.64(17) ?
    C16 C15 C7 . . 120.25(16) ?
    C20 C15 C7 . . 120.11(17) ?
    C15 C16 C17 . . 120.4(2) ?
    C15 C16 H16 . . 119.8 ?
    C17 C16 H16 . . 119.8 ?
    C18 C17 C16 . . 119.8(2) ?
    C18 C17 H17 . . 120.1 ?
    C16 C17 H17 . . 120.1 ?
    C19 C18 C17 . . 119.97(19) ?
    C19 C18 H18 . . 120.0 ?
    C17 C18 H18 . . 120.0 ?
    C18 C19 C20 . . 120.8(2) ?
    C18 C19 H19 . . 119.6 ?
    C20 C19 H19 . . 119.6 ?
    C15 C20 C19 . . 119.4(2) ?
    C15 C20 H20 . . 120.3 ?
    C19 C20 H20 . . 120.3 ?
    O2 C21 H21A . . 109.5 ?
    O2 C21 H21B . . 109.5 ?
    H21A C21 H21B . . 109.5 ?
    O2 C21 H21C . . 109.5 ?
    H21A C21 H21C . . 109.5 ?
    H21B C21 H21C . . 109.5 ?
    C22A N4A C23A . . 122.5(4) ?
    C22A N4A C24A . . 121.3(3) ?
    C23A N4A C24A . . 115.8(4) ?
    O4A C22A N4A . . 123.1(5) ?
    O4A C22A H22A . . 118.4 ?
    N4A C22A H22A . . 118.4 ?
    C22B N4B C24B . . 120.9(10) ?
    C22B N4B C23B . . 121.1(9) ?
    C24B N4B C23B . . 118.0(9) ?
    O4B C22B N4B . . 119.8(14) ?
    O4B C22B H22B . . 120.1 ?
    N4B C22B H22B . . 120.1 ?
    N4B C23B H23D . . 109.5 ?
    N4B C23B H23E . . 109.5 ?
    H23D C23B H23E . . 109.5 ?
    N4B C23B H23F . . 109.5 ?
    H23D C23B H23F . . 109.5 ?
    H23E C23B H23F . . 109.5 ?
    N4B C24B H24D . . 109.5 ?
    N4B C24B H24E . . 109.5 ?
    H24D C24B H24E . . 109.5 ?
    N4B C24B H24F . . 109.5 ?
    H24D C24B H24F . . 109.5 ?
    H24E C24B H24F . . 109.5 ?
loop_
    _geom_torsion_atom_site_label_1
    _geom_torsion_atom_site_label_2
    _geom_torsion_atom_site_label_3
    _geom_torsion_atom_site_label_4
    _geom_torsion_site_symmetry_1
    _geom_torsion_site_symmetry_2
    _geom_torsion_site_symmetry_3
    _geom_torsion_site_symmetry_4
    _geom_torsion
    _geom_torsion_publ_flag
    C7 N1 N2 C8 . . . . -174.78(16) ?
    O1 C1 C2 C3 . . . . 179.87(16) ?
    C6 C1 C2 C3 . . . . -0.3(3) ?
    C21 O2 C3 C2 . . . . -178.32(18) ?
    C21 O2 C3 C4 . . . . 1.9(3) ?
    C1 C2 C3 O2 . . . . -179.31(16) ?
    C1 C2 C3 C4 . . . . 0.5(3) ?
    O2 C3 C4 C5 . . . . 179.65(17) ?
    C2 C3 C4 C5 . . . . -0.1(3) ?
    C3 C4 C5 C6 . . . . -0.5(3) ?
    C4 C5 C6 C1 . . . . 0.7(3) ?
    C4 C5 C6 C7 . . . . -178.17(17) ?
    O1 C1 C6 C5 . . . . 179.55(16) ?
    C2 C1 C6 C5 . . . . -0.3(2) ?
    O1 C1 C6 C7 . . . . -1.6(3) ?
    C2 C1 C6 C7 . . . . 178.53(17) ?
    N2 N1 C7 C6 . . . . -179.56(15) ?
    N2 N1 C7 C15 . . . . 0.3(3) ?
    C5 C6 C7 N1 . . . . 177.65(16) ?
    C1 C6 C7 N1 . . . . -1.2(2) ?
    C5 C6 C7 C15 . . . . -2.2(3) ?
    C1 C6 C7 C15 . . . . 178.97(15) ?
    C9 N3 C8 O3 . . . . 8.5(3) ?
    C9 N3 C8 N2 . . . . -171.40(18) ?
    N1 N2 C8 O3 . . . . -3.9(3) ?
    N1 N2 C8 N3 . . . . 175.94(16) ?
    C8 N3 C9 C14 . . . . -175.6(2) ?
    C8 N3 C9 C10 . . . . 5.9(3) ?
    C14 C9 C10 C11 . . . . 0.7(3) ?
    N3 C9 C10 C11 . . . . 179.1(2) ?
    C9 C10 C11 C12 . . . . -0.6(3) ?
    C10 C11 C12 C13 . . . . 0.2(4) ?
    C11 C12 C13 C14 . . . . 0.3(4) ?
    C12 C13 C14 C9 . . . . -0.2(4) ?
    C10 C9 C14 C13 . . . . -0.3(3) ?
    N3 C9 C14 C13 . . . . -178.8(2) ?
    N1 C7 C15 C16 . . . . -89.3(2) ?
    C6 C7 C15 C16 . . . . 90.6(2) ?
    N1 C7 C15 C20 . . . . 90.7(2) ?
    C6 C7 C15 C20 . . . . -89.4(2) ?
    C20 C15 C16 C17 . . . . 0.9(3) ?
    C7 C15 C16 C17 . . . . -179.07(18) ?
    C15 C16 C17 C18 . . . . -0.5(3) ?
    C16 C17 C18 C19 . . . . -0.2(4) ?
    C17 C18 C19 C20 . . . . 0.5(4) ?
    C16 C15 C20 C19 . . . . -0.6(3) ?
    C7 C15 C20 C19 . . . . 179.34(19) ?
    C18 C19 C20 C15 . . . . -0.1(3) ?
    C23A N4A C22A O4A . . . . 5.7(12) ?
    C24A N4A C22A O4A . . . . 178.0(10) ?
    C24B N4B C22B O4B . . . . 2(3) ?
    C23B N4B C22B O4B . . . . -178(2) ?
loop_
    _geom_hbond_atom_site_label_D
    _geom_hbond_atom_site_label_H
    _geom_hbond_atom_site_label_A
    _geom_hbond_site_symmetry_A
    _geom_hbond_distance_DH
    _geom_hbond_distance_HA
    _geom_hbond_distance_DA
    _geom_hbond_angle_DHA
    O1 H1 N1 . 0.89 1.78 2.5655(18) 146.8
    N2 H2' O4A . 0.87 2.19 2.941(12) 145.4
    N2 H2' O4B . 0.87 2.22 2.96(3) 143.1
    N3 H3' O4A . 0.85 2.00 2.830(7) 164.6
    N3 H3' O4B . 0.85 2.07 2.882(18) 161.0
    C24A H24C O3 1_554 0.96 2.62 3.400(4) 138.5
    C23B H23E O3 1_554 0.96 2.31 3.157(13) 146.5
    C23B H23F O1 1_554 0.96 2.59 3.473(13) 153.0
data_global
_journal_date_recd_electronic     2012-03-08
_journal_date_accepted     2012-04-19
_journal_name_full     'Acta Crystallographica, Section E'
_journal_year     2012
_journal_volume     68
_journal_issue      5
_journal_page_first     o1519
_journal_page_last     o1520
_journal_paper_category     QO
_journal_paper_doi     10.1107/S1600536812017382
_journal_coeditor_code     BV2201
_publ_contact_author_name     'M. Sithambaresan'
_publ_contact_author_address
;
Department of Chemistry
Faculty of Science
Eastern University
Chenkalady
Sri Lanka
;
_publ_contact_author_email     'eesans@yahoo.com'
_publ_contact_author_fax     '94-65-2240758'
_publ_contact_author_phone     '94-65-2240755'
_publ_section_title
;\
(2<i>E</i>)-2-[(2-Hydroxy-4-methoxyphenyl)(phenyl)methylidene]-<i>N</i>-\
phenylhydrazinecarboxamide dimethylformamide monosolvate
;
loop_
    _publ_author_name
    _publ_author_address
    'Annie, C. F.'
;
Department of Applied Chemistry
Cochin University of Science and Technology
Kochi 682 022
India
;
    'Jinsa Mary Jacob'
;
Department of Applied Chemistry
Cochin University of Science and Technology
Kochi 682 022
India
;
    'Sithambaresan, M.'
;
Department of Chemistry
Faculty of Science
Eastern University, Sri Lanka
Chenkalady
Sri Lanka
;
    'M. R. Prathapachandra Kurup'
;
Department of Applied Chemistry
Cochin University of Science and Technology
Kochi 682 022
India
;
