# Supplementary material for: (2E)-2-[(2-Hy­droxy-4-meth­oxy­phen­yl)(phen­yl)methyl­idene]-N-phenyl­hydrazinecarboxamide dimethyl­formamide monosolvate
Source: Acta Crystallogr Sect E Struct Rep Online. 2012 Apr 25;68(Pt 5):o1519–20. doi: 10.1107/S1600536812017382 (PMC3344624; doi:10.1107/S1600536812017382)
Supplement: Supplementary file 2 [file e-68-o1519-Isup2.hkl]

# 
# h,k,l, Fc-squared, Fo-squared, sigma(Fo-squared) and status flag 
# 
data_I
_shelx_title ' I         P 21/c       R = 0.06' 
_shelx_refln_list_code          4 
_shelx_F_calc_maximum      347.71 
_exptl_crystal_F_000       920.00 
_reflns_d_resolution_high  0.8409 
 
loop_ 
 _symmetry_equiv_pos_as_xyz 
 'x, y, z' 
 '-x, y+1/2, -z+1/2' 
 '-x, -y, -z' 
 'x, -y-1/2, z-1/2' 
 
_cell_length_a    13.1155 
_cell_length_b    16.9619 
_cell_length_c    10.7399 
_cell_angle_alpha  90.000 
_cell_angle_beta  105.509 
_cell_angle_gamma  90.000 
 
_shelx_F_squared_multiplier     1.000 
 
loop_ 
 _refln_index_h 
 _refln_index_k 
 _refln_index_l 
 _refln_F_squared_calc 
 _refln_F_squared_meas 
 _refln_F_squared_sigma 
 _refln_observed_status 
   2   0   0     1011.21      989.80     57.46 o 
   3   0   0     7151.81     7486.01    345.92 o 
   4   0   0    30125.32    27889.20   2259.82 o 
   5   0   0     2359.14     2081.62    116.18 o 
   6   0   0      147.39      191.34     11.22 o 
   7   0   0     2069.09     1642.31     91.94 o 
   8   0   0      265.75      239.88     16.95 o 
   9   0   0       59.99       54.42      4.14 o 
  10   0   0      583.66      549.70     38.20 o 
  11   0   0     2815.42     2872.98    195.59 o 
  12   0   0        9.13        4.80      2.40 o 
  14   0   0       43.23       43.99      8.00 o 
  15   0   0       17.45       16.79      6.40 o 
   2   1   0       18.08       21.79      0.91 o 
   3   1   0    19149.83    18956.42    749.76 o 
   4   1   0     2594.71     2827.77    110.65 o 
   5   1   0      228.45      218.63      9.87 o 
   6   1   0     2085.97     2134.00     91.95 o 
   7   1   0      817.24      752.26     29.79 o 
   8   1   0      977.30     1001.51     48.11 o 
   9   1   0        0.01       -0.27      0.94 o 
  10   1   0      205.70      196.72      9.98 o 
  11   1   0      474.33      503.45     24.60 o 
  12   1   0       44.86       43.07      3.55 o 
  13   1   0        7.97        5.59      4.80 o 
  14   1   0        4.93        1.60      4.80 o 
  15   1   0       10.79       19.19      7.20 o 
   1   2   0     1294.54     1104.72     53.74 o 
   2   2   0      725.19      708.31     24.08 o 
   3   2   0       20.29       22.48      1.10 o 
   4   2   0      728.66      764.31     26.17 o 
   5   2   0        6.77        8.97      0.78 o 
   6   2   0       39.88       46.60      2.42 o 
   7   2   0      234.71      216.18      9.03 o 
   8   2   0        0.26        0.21      1.97 o 
   9   2   0        1.98        1.02      0.86 o 
  10   2   0       55.04       54.71      2.84 o 
  11   2   0      177.76      178.14      7.89 o 
  12   2   0       11.46        5.99      4.24 o 
  13   2   0       10.06        6.89      3.64 o 
  14   2   0        4.82        7.20      5.59 o 
   1   3   0    11150.80    11540.43    650.39 o 
   2   3   0      484.51      501.73     19.36 o 
   3   3   0     6203.74     6185.50    206.28 o 
   4   3   0     4617.06     4705.68    226.16 o 
   5   3   0      111.68      110.54      4.62 o 
   6   3   0      155.03      171.37      6.56 o 
   7   3   0      561.06      680.67     29.66 o 
   8   3   0      760.89      796.49     31.79 o 
   9   3   0        2.74        3.81      1.11 o 
  10   3   0       10.89        8.23      1.33 o 
  11   3   0      753.78      771.60     33.80 o 
  12   3   0       18.08       14.95      3.53 o 
  13   3   0        2.95        3.20      3.39 o 
  14   3   0        0.77       -1.60      3.39 o 
   0   4   0   120899.64   142146.80  13876.37 o 
   1   4   0       25.82       17.17      3.81 o 
   2   4   0     1761.07     1934.71     75.70 o 
   3   4   0      190.48      237.38     13.71 o 
   4   4   0     1533.49     1679.56     64.93 o 
   5   4   0      218.28      228.61      9.01 o 
   6   4   0       28.94       24.53      1.74 o 
   7   4   0      316.83      298.13     13.56 o 
   8   4   0       31.07       24.37      2.54 o 
   9   4   0        2.40        2.52      0.68 o 
  10   4   0      177.61      154.72      7.59 o 
  11   4   0     1364.58     1476.85     70.23 o 
  12   4   0        0.04       -0.98      2.37 o 
  13   4   0        1.00        0.58      2.69 o 
  14   4   0       24.84       21.01      6.40 o 
   1   5   0      232.87      235.98     15.14 o 
   2   5   0      403.59      409.15     22.43 o 
   3   5   0      395.85      355.07     24.93 o 
   4   5   0      302.66      315.95     18.18 o 
   5   5   0      342.61      379.30     14.79 o 
   6   5   0      255.96      299.04     11.78 o 
   7   5   0       17.48       21.25      1.38 o 
   8   5   0       46.23       46.72      2.36 o 
   9   5   0       20.03       18.51      2.00 o 
  10   5   0      249.56      227.10     15.69 o 
  11   5   0      192.10      227.52     14.47 o 
  12   5   0        1.39        0.89      3.46 o 
  13   5   0        2.58        1.75      1.75 o 
  14   5   0        4.14        2.65      3.05 o 
   0   6   0     1799.25     1310.56    128.55 o 
   1   6   0     4722.60     4911.26    326.40 o 
   2   6   0      184.16      155.07     11.33 o 
   3   6   0       15.93       19.08      1.25 o 
   4   6   0      137.38      113.77      6.58 o 
   5   6   0        3.29        3.73      1.39 o 
   6   6   0       39.56       41.07      2.51 o 
   7   6   0       40.17       41.98      2.27 o 
   8   6   0       37.43       37.56      2.44 o 
   9   6   0        1.98        0.18      1.20 o 
  10   6   0      199.62      214.22     10.86 o 
  11   6   0      287.87      326.05     15.99 o 
  12   6   0       15.61       13.69      3.93 o 
  13   6   0        0.74       -1.07      3.14 o 
  14   6   0        0.48       -1.83      2.90 o 
   1   7   0     1914.85     1509.88    105.05 o 
   2   7   0      886.59      827.72     68.06 o 
   3   7   0        4.89        4.73      0.93 o 
   4   7   0      293.73      283.24     13.87 o 
   5   7   0       37.13       37.78      3.64 o 
   6   7   0      103.84      124.28     10.25 o 
   7   7   0        5.26        4.15      1.50 o 
   8   7   0        4.71        6.05      1.21 o 
   9   7   0       93.43      116.48      6.53 o 
  10   7   0       49.58       52.99      8.10 o 
  11   7   0      335.99      375.53     27.40 o 
  12   7   0       10.32        5.96      2.90 o 
  13   7   0        1.85        0.80      2.77 o 
  14   7   0        1.74        3.67      3.66 o 
   0   8   0     2660.86     2076.13    203.97 o 
   1   8   0        4.01       -0.40      5.19 o 
   2   8   0     1268.76     1121.63    110.96 o 
   3   8   0       40.91       32.79      3.39 o 
   4   8   0       37.22       35.01      2.17 o 
   5   8   0       39.42       39.79      3.96 o 
   6   8   0        7.53        7.73      1.84 o 
   7   8   0      124.57      149.65      9.54 o 
   8   8   0       64.13       59.28      4.62 o 
   9   8   0       20.42       16.89      4.13 o 
  10   8   0      129.78      139.06     10.05 o 
  11   8   0      185.20      184.93     15.24 o 
  12   8   0       37.71       36.10      4.69 o 
  13   8   0        0.02       -2.77      2.77 o 
   1   9   0     2317.39     2115.39    146.67 o 
   2   9   0      317.88      284.98     20.38 o 
   3   9   0        0.94       -0.80      2.40 o 
   4   9   0      336.08      293.08     16.88 o 
   5   9   0        0.47        0.08      0.74 o 
   6   9   0       11.93        9.51      1.96 o 
   7   9   0       17.00       22.70      2.77 o 
   8   9   0        6.99        8.79      2.31 o 
   9   9   0        5.74       -2.64      2.64 o 
  10   9   0      126.29      113.08      8.41 o 
  11   9   0       40.60       52.17      5.07 o 
  12   9   0        8.30        9.60      3.23 o 
  13   9   0        6.66        3.96      3.05 o 
   0  10   0     4749.98     3394.81    332.65 o 
   1  10   0     2647.76     2422.18    167.84 o 
   2  10   0       86.92       66.28      8.39 o 
   3  10   0      193.43      172.43     13.01 o 
   4  10   0        4.43        3.20      1.01 o 
   5  10   0       30.86       24.26      1.38 o 
   6  10   0       16.16       10.00      2.83 o 
   7  10   0        2.65        2.66      1.84 o 
   8  10   0        0.33       -1.84      1.84 o 
   9  10   0        9.43        6.44      5.28 o 
  10  10   0      380.81      404.83     24.03 o 
  11  10   0      100.32      117.85      8.45 o 
  12  10   0        8.03       16.85      3.37 o 
  13  10   0        0.26       -0.27      2.77 o 
   1  11   0     1053.15      922.28     64.68 o 
   2  11   0        0.79       -3.20      3.20 o 
   3  11   0      178.70      173.03     17.61 o 
   4  11   0        7.47        6.85      1.51 o 
   5  11   0      147.45      136.37      6.79 o 
   6  11   0        6.66        4.00      2.83 o 
   7  11   0       17.40       15.25      2.62 o 
   8  11   0       19.32       13.63      2.77 o 
   9  11   0        2.00       -1.56      3.78 o 
  10  11   0        2.50        9.93      3.05 o 
  11  11   0       68.85       77.65      8.13 o 
  12  11   0       91.92      105.61     10.00 o 
   0  12   0      144.26      131.20     14.40 o 
   1  12   0       18.14       12.41      2.83 o 
   2  12   0       12.69        7.60      2.83 o 
   3  12   0       73.96       67.51      8.80 o 
   4  12   0       27.59       21.16      2.32 o 
   5  12   0        1.88        2.57      0.88 o 
   6  12   0        0.03       -1.31      1.31 o 
   7  12   0       32.58       32.36      3.52 o 
   8  12   0        7.48        6.93      2.77 o 
   9  12   0       15.14       14.34      3.19 o 
  10  12   0       60.49       75.39      6.27 o 
  11  12   0        0.12        2.40      3.05 o 
  12  12   0       61.35       81.64      6.93 o 
   1  13   0        4.21        4.80      2.83 o 
   2  13   0       26.40       22.86      3.39 o 
   3  13   0        0.31        3.11      2.80 o 
   4  13   0        3.12        1.95      3.12 o 
   5  13   0       17.45       15.68      1.52 o 
   6  13   0       27.77       28.15      2.86 o 
   7  13   0        3.43       -1.60      2.83 o 
   8  13   0        4.34        1.88      2.43 o 
   9  13   0        3.77        2.16      2.90 o 
  10  13   0       63.29       80.40      6.46 o 
  11  13   0        5.00        8.26      3.52 o 
   0  14   0     1472.27     1167.23    116.40 o 
   1  14   0      633.24      554.48     39.65 o 
   2  14   0        0.03       -5.16      9.19 o 
   3  14   0       44.51       38.42      4.80 o 
   4  14   0      200.21      164.06      9.89 o 
   5  14   0        0.22       -0.23      2.01 o 
   6  14   0       30.44       34.35      3.07 o 
   7  14   0        8.83        6.40      3.39 o 
   8  14   0       12.19        9.56      2.90 o 
   9  14   0        6.84        6.48      4.13 o 
  10  14   0      171.93      205.14     13.39 o 
   1  15   0      360.82      373.78     27.45 o 
   2  15   0       71.18       63.66      8.79 o 
   3  15   0       42.37       27.09      4.22 o 
   4  15   0        0.04        1.64      1.89 o 
   5  15   0       17.97       16.10      1.67 o 
   6  15   0       21.63       26.00      4.53 o 
   7  15   0        0.00       -3.07      3.07 o 
   8  15   0       16.25       15.44      3.05 o 
   9  15   0       12.33        9.06      3.65 o 
  10  15   0       10.58       15.48      3.52 o 
   0  16   0       60.27       49.59      8.00 o 
   1  16   0       64.05       55.23      6.22 o 
   2  16   0        0.22       -4.40      4.40 o 
   3  16   0        0.47        0.51      3.07 o 
   4  16   0       22.35       17.21      2.49 o 
   5  16   0        0.50       -0.31      1.89 o 
   6  16   0        0.37       -1.60      3.39 o 
   7  16   0        1.94        0.00      3.39 o 
   8  16   0        6.61        5.47      2.69 o 
   9  16   0        2.87        4.80      4.91 o 
   1  17   0       10.06        7.60      3.39 o 
   2  17   0       42.15       34.79      5.09 o 
   3  17   0        0.04       -0.80      2.83 o 
   4  17   0        0.20        0.60      1.95 o 
   5  17   0        4.22        2.80      3.39 o 
   6  17   0        2.12        0.40      3.39 o 
   7  17   0        0.88       -1.20      4.40 o 
   8  17   0        0.23        2.07      3.88 o 
   0  18   0       45.96       35.99      7.20 o 
   1  18   0       56.28       49.11      5.92 o 
   2  18   0        5.43        3.60      3.39 o 
   3  18   0        1.86       -0.40      3.39 o 
   4  18   0        1.61        0.00      3.39 o 
   5  18   0        1.26        1.60      3.39 o 
   6  18   0        0.53       -0.80      4.80 o 
   1  19   0       44.34       34.22      5.09 o 
   2  19   0       22.29       18.36      4.22 o 
   3  19   0        2.28        0.80      3.64 o 
   4  19   0        0.00       -3.39      3.39 o 
   5  19   0        0.05       -5.59      5.59 o 
   0  20   0       19.80       18.39      6.40 o 
   1  20   0       22.86       19.19      4.53 o 
 -15   1   1        3.76        4.00      5.59 o 
 -14   1   1        7.71        6.40      2.14 o 
 -13   1   1        5.76        5.59      2.14 o 
 -12   1   1       55.53       57.40      4.76 o 
 -11   1   1      356.84      376.58     18.69 o 
 -10   1   1       47.42       45.03      2.99 o 
  -9   1   1       60.10       45.05      3.34 o 
  -8   1   1      799.92      803.52     34.91 o 
  -7   1   1      174.84      177.79      7.34 o 
  -6   1   1      982.04      911.22     35.84 o 
  -5   1   1      734.82      692.23     30.23 o 
  -4   1   1     2024.95     2077.81     75.02 o 
  -3   1   1       76.73       81.70      2.97 o 
  -2   1   1     6877.06     6750.79    201.81 o 
  -1   1   1     6507.30     4377.29    220.82 o 
   0   1   1        4.76        2.71      0.42 o 
   1   1   1      285.26      271.67      9.69 o 
   2   1   1      993.18     1017.60     40.14 o 
   3   1   1    12176.33    13218.83    572.96 o 
   4   1   1      368.89      337.56     14.84 o 
   5   1   1       21.74       24.07      1.40 o 
   6   1   1        1.40        3.47      1.00 o 
   7   1   1     1502.54     1445.97     62.19 o 
   8   1   1        1.84        3.41      1.50 o 
   9   1   1       10.04       10.04      1.29 o 
  10   1   1      914.51      946.23     45.87 o 
  11   1   1       77.98       62.03      6.68 o 
  12   1   1        3.23        8.10      2.40 o 
  13   1   1        3.98        4.70      2.04 o 
  14   1   1        5.79        2.40      4.80 o 
 -15   2   1        4.78        1.60      5.59 o 
 -14   2   1        1.22       -4.00      4.80 o 
 -13   2   1       54.01       50.27      4.73 o 
 -12   2   1      258.05      258.78     13.09 o 
 -11   2   1       17.14       17.81      2.05 o 
 -10   2   1        9.04       11.07      1.30 o 
  -9   2   1      153.46      139.67      6.25 o 
  -8   2   1       22.96       18.87      2.02 o 
  -7   2   1      511.22      557.51     22.12 o 
  -6   2   1      772.36      886.60     32.22 o 
  -5   2   1     3385.80     3483.85    125.75 o 
  -4   2   1      753.11      711.71     25.71 o 
  -3   2   1      429.52      439.61     13.99 o 
  -2   2   1     4705.67     4807.51    135.76 o 
  -1   2   1      193.91      162.09      5.82 o 
   0   2   1     4885.53     4035.06    145.22 o 
   1   2   1      224.80      220.85      7.57 o 
   2   2   1     3154.79     3066.12    120.51 o 
   3   2   1     3159.80     3221.11    117.56 o 
   4   2   1      498.15      560.26     20.56 o 
   5   2   1      134.47      153.03      7.08 o 
   6   2   1     2177.63     2308.65    111.80 o 
   7   2   1      140.44      130.17      8.31 o 
   8   2   1       71.12       63.79      4.50 o 
   9   2   1      456.67      487.16     23.80 o 
  10   2   1     2141.01     2228.20     96.36 o 
  11   2   1       36.62       28.81      3.35 o 
  12   2   1       57.66       58.23      4.85 o 
  13   2   1        0.08        1.49      2.47 o 
  14   2   1       43.97       48.78      8.79 o 
 -15   3   1        2.68        4.00      5.59 o 
 -14   3   1        6.49        3.60      3.39 o 
 -13   3   1        1.06       -3.07      3.07 o 
 -12   3   1        1.23        1.63      1.50 o 
 -11   3   1      140.22      134.26      6.92 o 
 -10   3   1        3.37        3.50      0.85 o 
  -9   3   1      162.51      157.68      6.14 o 
  -8   3   1       20.96       23.65      1.94 o 
  -7   3   1      533.87      597.69     23.49 o 
  -6   3   1      780.93      899.14     35.13 o 
  -5   3   1      613.45      618.29     24.23 o 
  -4   3   1       27.41       29.54      1.21 o 
  -3   3   1        0.29        0.16      0.40 o 
  -2   3   1     2487.58     2566.84     91.24 o 
  -1   3   1     1235.43     1168.98     45.78 o 
   0   3   1     2322.79     2024.16     79.66 o 
   1   3   1     3456.69     3321.53    140.81 o 
   2   3   1       76.77       73.46      2.73 o 
   3   3   1       63.18       67.26      2.67 o 
   4   3   1       15.14       16.90      1.63 o 
   5   3   1       17.52       17.19      1.17 o 
   6   3   1        2.73        2.71      0.95 o 
   7   3   1        0.15       -1.32      1.32 o 
   8   3   1        8.93       11.27      1.35 o 
   9   3   1        0.45       -0.28      1.78 o 
  10   3   1      966.85      912.60     44.57 o 
  11   3   1       61.33       55.56      6.11 o 
  12   3   1        3.51        2.32      1.94 o 
  13   3   1        7.47        4.91      2.40 o 
  14   3   1        2.32        1.60      3.96 o 
 -15   4   1        0.01       -0.57      2.69 o 
 -14   4   1        0.95       -1.20      3.39 o 
 -13   4   1        0.01       -2.43      2.43 o 
 -12   4   1        7.18        6.25      1.67 o 
 -11   4   1       32.66       31.40      2.25 o 
 -10   4   1        0.00       -0.84      0.84 o 
  -9   4   1       21.83       25.26      1.57 o 
  -8   4   1       12.87       17.18      1.11 o 
  -7   4   1      363.74      366.53     16.06 o 
  -6   4   1       66.49       71.51      5.08 o 
  -5   4   1     1551.37     1609.18     67.75 o 
  -4   4   1      133.81      154.68      6.24 o 
  -3   4   1       83.24       74.37      2.78 o 
  -2   4   1     1609.00     1692.01    100.17 o 
  -1   4   1    15358.47    13552.91    719.46 o 
   0   4   1     7830.83     7691.78    333.41 o 
   1   4   1     1367.08     1344.46     57.79 o 
   2   4   1      435.71      443.69     17.27 o 
   3   4   1       51.47       56.64      2.15 o 
   4   4   1     1025.32     1034.22     44.64 o 
   5   4   1       23.47       22.59      1.30 o 
   6   4   1       14.37       15.47      0.94 o 
   7   4   1       14.13       11.76      1.04 o 
   8   4   1      104.53      108.26      5.35 o 
   9   4   1        1.38        1.96      2.04 o 
  10   4   1      263.53      298.01     15.27 o 
  11   4   1       29.81       30.53      3.43 o 
  12   4   1        9.73       10.75      1.80 o 
  13   4   1        2.66        1.94      2.32 o 
  14   4   1        2.75        4.00      3.96 o 
 -14   5   1       10.86       13.34      2.58 o 
 -13   5   1        1.72       -0.92      1.66 o 
 -12   5   1       90.08       93.78      5.14 o 
 -11   5   1      736.22      745.73     32.40 o 
 -10   5   1       22.82       23.84      1.65 o 
  -9   5   1        0.95        0.06      0.90 o 
  -8   5   1      287.88      333.96     12.27 o 
  -7   5   1      187.81      163.74      6.71 o 
  -6   5   1      735.24      715.58     27.83 o 
  -5   5   1       24.90       26.71      1.72 o 
  -4   5   1      310.30      319.83     15.51 o 
  -3   5   1     4832.74     4633.66    195.99 o 
  -2   5   1     1088.97     1049.22     55.31 o 
  -1   5   1    51461.97    57040.76   6690.94 o 
   0   5   1    16490.80    15255.89    740.28 o 
   1   5   1       50.70       44.27      2.57 o 
   2   5   1       45.67       45.94      2.33 o 
   3   5   1      140.33      127.32      5.62 o 
   4   5   1      187.69      185.57      9.86 o 
   5   5   1       31.25       33.63      2.17 o 
   6   5   1        0.42        0.46      0.67 o 
   7   5   1       13.96       20.46      1.78 o 
   8   5   1       45.79       39.46      2.63 o 
   9   5   1      179.90      178.29      9.47 o 
  10   5   1      517.96      488.86     28.32 o 
  11   5   1        0.35        2.73      2.35 o 
  12   5   1       43.67       46.66      4.51 o 
  13   5   1        1.38       -2.69      2.69 o 
  14   5   1        1.87       -1.54      4.40 o 
 -14   6   1        4.99        1.79      2.90 o 
 -13   6   1        4.51        2.33      1.75 o 
 -12   6   1      244.03      266.14     13.95 o 
 -11   6   1       17.28       16.15      2.81 o 
 -10   6   1        0.01       -0.95      1.20 o 
  -9   6   1        9.34        9.69      1.07 o 
  -8   6   1      191.83      193.98      9.82 o 
  -7   6   1        0.46        1.58      0.65 o 
  -6   6   1      174.87      196.41      7.98 o 
  -5   6   1       12.24       16.95      1.66 o 
  -4   6   1       27.77       42.03      1.90 o 
  -3   6   1       23.76       31.16      2.27 o 
  -2   6   1        0.63       -0.93      0.93 o 
  -1   6   1     2264.00     2165.78    121.99 o 
   0   6   1     2259.55     2240.68    219.45 o 
   1   6   1      616.59      576.09     49.92 o 
   2   6   1     2090.23     1824.13     99.71 o 
   3   6   1      174.62      173.36      7.49 o 
   4   6   1        1.75       11.12      5.25 o 
   5   6   1       46.53       39.37      2.68 o 
   6   6   1      118.83      109.33      5.89 o 
   7   6   1        7.70        8.10      1.08 o 
   8   6   1        0.00        0.27      0.70 o 
   9   6   1       13.92       11.00      3.34 o 
  10   6   1       98.00      104.76      6.80 o 
  11   6   1      167.41      193.94     11.87 o 
  12   6   1        7.44        2.66      2.77 o 
  13   6   1        3.13        0.36      2.69 o 
 -14   7   1        1.20       -2.38      2.69 o 
 -13   7   1        0.54       -2.13      2.77 o 
 -12   7   1       84.99       98.16      9.00 o 
 -11   7   1       10.97        9.88      2.68 o 
 -10   7   1        5.16        1.89      1.18 o 
  -9   7   1        7.68        7.63      1.07 o 
  -8   7   1       13.93       14.73      1.37 o 
  -7   7   1        5.04        2.03      1.79 o 
  -6   7   1      154.51      151.02     10.52 o 
  -5   7   1      695.15      610.77     43.09 o 
  -4   7   1      134.66      119.07      9.65 o 
  -3   7   1        0.44        0.34      0.69 o 
  -2   7   1       29.83       25.50      2.83 o 
  -1   7   1      750.57      633.07     67.83 o 
   0   7   1      899.15      759.70     65.64 o 
   1   7   1       18.28       21.64      2.12 o 
   2   7   1       59.66       49.59      4.53 o 
   3   7   1      282.09      263.11     14.69 o 
   4   7   1       44.35       45.79      3.64 o 
   5   7   1        0.67        0.53      1.39 o 
   6   7   1       41.82       37.66      3.98 o 
   7   7   1       69.55       61.48      3.89 o 
   8   7   1      106.29      116.11      7.28 o 
   9   7   1        0.45       -1.35      1.35 o 
  10   7   1       78.34       90.01      9.24 o 
  11   7   1      213.90      222.12     18.40 o 
  12   7   1        1.43       -2.02      2.55 o 
  13   7   1        5.02        3.16      2.90 o 
 -14   8   1        0.40        0.36      4.80 o 
 -13   8   1        2.97        4.80      2.77 o 
 -12   8   1        2.71        8.18      2.21 o 
 -11   8   1      122.59      153.77     10.98 o 
 -10   8   1        8.93        6.03      1.65 o 
  -9   8   1       26.18       22.52      2.77 o 
  -8   8   1        9.13        7.94      2.11 o 
  -7   8   1        8.69        5.86      1.84 o 
  -6   8   1        8.27        9.53      1.84 o 
  -5   8   1      130.48      150.35      9.22 o 
  -4   8   1       27.98       28.84      2.04 o 
  -3   8   1       20.80       10.74      1.31 o 
  -2   8   1      949.47      816.57     57.35 o 
  -1   8   1     2274.06     1715.14    119.36 o 
   0   8   1        7.47        2.85      3.20 o 
   1   8   1        4.19       -1.60      1.69 o 
   2   8   1      261.23      229.78     19.21 o 
   3   8   1       22.77       20.54      1.82 o 
   4   8   1       51.04       50.82      2.71 o 
   5   8   1       24.16       27.88      3.39 o 
   6   8   1        1.01        0.00      1.39 o 
   7   8   1        1.50        0.29      1.50 o 
   8   8   1        4.69        2.68      1.96 o 
   9   8   1       30.73       25.75      3.05 o 
  10   8   1      459.25      477.55     34.54 o 
  11   8   1       42.32       44.85      4.62 o 
  12   8   1       19.81       23.25      4.35 o 
  13   8   1        1.39       -1.60      2.77 o 
 -13   9   1        0.28        0.53      2.77 o 
 -12   9   1      120.56      121.86      8.77 o 
 -11   9   1      291.35      293.27     24.62 o 
 -10   9   1        0.94       -2.96      3.07 o 
  -9   9   1        0.04       -1.84      1.84 o 
  -8   9   1        1.27        0.53      1.84 o 
  -7   9   1        1.20        2.13      1.84 o 
  -6   9   1       76.19       77.36      6.79 o 
  -5   9   1       24.39       29.39      1.92 o 
  -4   9   1       65.82       88.40      6.47 o 
  -3   9   1        2.74        2.09      1.25 o 
  -2   9   1      132.09       72.78      6.22 o 
  -1   9   1     5864.26     5184.44    357.42 o 
   0   9   1     2885.73     2482.61    171.64 o 
   1   9   1       58.09       29.59      4.80 o 
   2   9   1      130.32      101.84      7.92 o 
   3   9   1      179.71      176.24     12.07 o 
   4   9   1       25.31       28.25      1.88 o 
   5   9   1       10.02        9.72      2.26 o 
   6   9   1       39.11       43.81      3.70 o 
   7   9   1        0.57       -0.72      1.65 o 
   8   9   1        0.00       -2.76      2.76 o 
   9   9   1       82.80       74.27      9.40 o 
  10   9   1      130.02      137.17      9.23 o 
  11   9   1        9.21       10.74      3.05 o 
  12   9   1       10.75       11.99      3.23 o 
  13   9   1        2.21       -0.55      3.26 o 
 -13  10   1        2.26        0.80      2.77 o 
 -12  10   1       72.48       90.57      7.23 o 
 -11  10   1       30.71       36.57      4.16 o 
 -10  10   1        0.26       -2.11      2.11 o 
  -9  10   1        0.31       -2.11      2.11 o 
  -8  10   1       43.04       40.13      3.70 o 
  -7  10   1       33.18       43.94      3.70 o 
  -6  10   1        4.92        4.00      2.26 o 
  -5  10   1        0.76        0.99      1.23 o 
  -4  10   1       15.11       13.52      1.82 o 
  -3  10   1      349.80      294.55     20.29 o 
  -2  10   1      275.52      268.29     19.81 o 
  -1  10   1      298.16      300.10     21.52 o 
   0  10   1      938.58      763.73     53.91 o 
   1  10   1       25.46       16.17      7.60 o 
   2  10   1       86.67       88.08      8.80 o 
   3  10   1        0.00        0.23      1.17 o 
   4  10   1       69.11       67.16      3.66 o 
   5  10   1        6.10        4.40      2.26 o 
   6  10   1      113.17      119.10      9.62 o 
   7  10   1        4.31        7.57      2.11 o 
   8  10   1        6.56        1.60      2.31 o 
   9  10   1       50.15       48.65      4.45 o 
  10  10   1        0.29        7.52      2.90 o 
  11  10   1       61.05       79.96      9.04 o 
  12  10   1        2.76        0.00      2.77 o 
 -12  11   1       43.22       45.45      4.92 o 
 -11  11   1        5.67        6.00      2.90 o 
 -10  11   1        2.97       -1.69      3.23 o 
  -9  11   1        1.03       -0.27      2.31 o 
  -8  11   1        3.32       -0.19      2.11 o 
  -7  11   1        0.81       -1.84      1.84 o 
  -6  11   1        0.89       -1.00      1.56 o 
  -5  11   1       78.73       75.69      4.94 o 
  -4  11   1       16.47       17.65      1.95 o 
  -3  11   1       59.44       65.69      7.20 o 
  -2  11   1      598.19      548.95     39.09 o 
  -1  11   1       22.59       24.10      3.39 o 
   0  11   1      261.66      193.01     14.72 o 
   1  11   1       43.50       36.43      3.96 o 
   2  11   1       51.12       48.43      6.00 o 
   3  11   1      262.03      240.94     13.75 o 
   4  11   1        0.09       -0.40      0.86 o 
   5  11   1       35.63       36.34      3.46 o 
   6  11   1       17.53       19.73      3.39 o 
   7  11   1       14.94       10.72      2.90 o 
   8  11   1       23.44       15.94      2.77 o 
   9  11   1       21.02       22.35      3.37 o 
  10  11   1        1.59       12.96      3.17 o 
  11  11   1       73.33       74.45      6.30 o 
  12  11   1        3.42        8.00      3.23 o 
 -12  12   1        0.68        4.40      3.68 o 
 -11  12   1       10.16        5.21      3.05 o 
 -10  12   1        3.36        3.73      2.77 o 
  -9  12   1       25.23       32.79      3.70 o 
  -8  12   1        8.72       16.25      2.90 o 
  -7  12   1        1.03        2.80      2.83 o 
  -6  12   1       67.33       70.78      4.94 o 
  -5  12   1      202.74      195.78     11.61 o 
  -4  12   1        5.43        5.89      1.82 o 
  -3  12   1       27.47       30.80      3.96 o 
  -2  12   1       22.48       16.64      2.83 o 
  -1  12   1      425.57      433.17     31.14 o 
   0  12   1       60.01       47.29      4.79 o 
   1  12   1        7.74        7.64      3.20 o 
   2  12   1      120.31      122.39     13.60 o 
   3  12   1       48.95       41.11      3.29 o 
   4  12   1        1.76        2.00      0.86 o 
   5  12   1       51.25       53.30      3.06 o 
   6  12   1      228.25      235.18     17.82 o 
   7  12   1        2.08       -0.12      2.11 o 
   8  12   1       43.79       46.89      4.45 o 
   9  12   1       71.38       71.58      5.83 o 
  10  12   1      232.06      241.45     15.24 o 
  11  12   1       16.76       15.96      3.52 o 
 -11  13   1       18.96       24.82      3.83 o 
 -10  13   1        6.82        5.43      2.90 o 
  -9  13   1        6.26        6.93      3.27 o 
  -8  13   1        1.54        3.76      2.43 o 
  -7  13   1       38.32       41.99      5.09 o 
  -6  13   1       49.38       46.02      3.57 o 
  -5  13   1        3.34       -0.22      3.15 o 
  -4  13   1        7.90        3.05      2.60 o 
  -3  13   1      365.35      355.53     26.04 o 
  -2  13   1       95.23       74.48      6.79 o 
  -1  13   1       52.73       44.80      5.09 o 
   0  13   1       54.82       44.95      6.40 o 
   1  13   1       26.33       19.80      3.39 o 
   2  13   1       22.52       19.73      3.39 o 
   3  13   1       44.22       38.29      3.00 o 
   4  13   1       14.90       15.56      1.95 o 
   5  13   1        0.08        0.52      1.05 o 
   6  13   1       21.06       23.93      3.96 o 
   7  13   1       24.94       26.54      3.37 o 
   8  13   1       43.94       41.60      4.30 o 
   9  13   1       45.91       41.66      4.62 o 
  10  13   1        9.18       17.56      3.52 o 
  11  13   1        1.98        1.60      3.05 o 
 -11  14   1        0.22        0.88      3.56 o 
 -10  14   1        4.48        7.08      2.90 o 
  -9  14   1        0.47       -0.45      2.58 o 
  -8  14   1        7.61        6.95      2.58 o 
  -7  14   1        0.13        1.20      2.83 o 
  -6  14   1        4.11        4.57      1.89 o 
  -5  14   1       21.04       21.07      2.49 o 
  -4  14   1       38.19       40.60      3.29 o 
  -3  14   1       67.20       59.25      6.22 o 
  -2  14   1      395.33      366.86     26.88 o 
  -1  14   1      167.53      160.42     13.01 o 
   0  14   1      226.85      212.41     16.41 o 
   1  14   1        8.31        2.00      7.60 o 
   2  14   1       61.58       49.18     12.80 o 
   3  14   1        1.61       -0.05      3.41 o 
   4  14   1        1.51       -1.40      1.40 o 
   5  14   1        0.32        1.26      1.16 o 
   6  14   1       23.04       17.63      3.96 o 
   7  14   1        4.51        3.13      3.60 o 
   8  14   1        1.83        1.25      2.74 o 
   9  14   1       54.10       67.94      6.00 o 
  10  14   1        2.08        9.98      3.37 o 
 -10  15   1        6.21        9.38      4.39 o 
  -9  15   1        0.00        1.86      2.77 o 
  -8  15   1        6.47        2.35      2.58 o 
  -7  15   1        3.91        2.40      3.39 o 
  -6  15   1        6.06        9.42      1.95 o 
  -5  15   1        0.01        0.51      1.82 o 
  -4  15   1       21.83       14.31      2.32 o 
  -3  15   1        3.93       -3.20      4.80 o 
  -2  15   1      319.91      279.39     20.94 o 
  -1  15   1       74.03       67.28      6.79 o 
   0  15   1       44.73       31.38      4.53 o 
   1  15   1        1.84       -1.02      3.07 o 
   2  15   1       25.51       27.03      6.80 o 
   3  15   1      100.98       93.24      6.11 o 
   4  15   1       26.18       18.89      1.99 o 
   5  15   1        3.02        3.43      1.24 o 
   6  15   1        0.25        2.32      5.19 o 
   7  15   1       35.61       35.20      5.08 o 
   8  15   1        5.53       -0.49      2.69 o 
   9  15   1       45.20       53.60      5.22 o 
  -9  16   1        8.92       11.20      3.05 o 
  -8  16   1        1.71        1.00      2.58 o 
  -7  16   1        1.02       -1.46      3.07 o 
  -6  16   1       16.53       15.34      3.96 o 
  -5  16   1       49.96       51.30      4.07 o 
  -4  16   1       29.90       27.51      3.00 o 
  -3  16   1        0.67        1.96      1.98 o 
  -2  16   1        0.03        2.00      3.60 o 
  -1  16   1       29.09       30.25      4.53 o 
   0  16   1       18.96       19.60      3.96 o 
   1  16   1        6.93        1.02      3.07 o 
   2  16   1       26.90       31.06      4.22 o 
   3  16   1        0.52       -0.80      1.82 o 
   4  16   1        1.32        1.73      1.52 o 
   5  16   1       16.11       12.79      3.39 o 
   6  16   1       64.37       54.86      6.22 o 
   7  16   1        0.32        1.60      3.39 o 
   8  16   1        2.43        0.00      2.58 o 
  -8  17   1        0.01       -2.50      2.50 o 
  -7  17   1        3.62        0.80      3.39 o 
  -6  17   1        0.09       -0.95      3.07 o 
  -5  17   1        5.92        4.80      3.39 o 
  -4  17   1        0.94        1.31      2.19 o 
  -3  17   1       12.05        6.69      2.00 o 
  -2  17   1        5.58        5.59      3.39 o 
  -1  17   1       20.98       24.83      5.19 o 
   0  17   1        1.53       -1.09      3.20 o 
   1  17   1       23.91       25.33      4.22 o 
   2  17   1        0.00       -2.40      2.83 o 
   3  17   1        1.03        1.53      1.82 o 
   4  17   1        4.93        3.50      1.89 o 
   5  17   1        0.10        2.00      3.39 o 
   6  17   1        0.22       -0.40      3.39 o 
   7  17   1        0.41       -3.07      3.07 o 
  -7  18   1        0.00       -3.39      3.39 o 
  -6  18   1        3.40        2.00      3.39 o 
  -5  18   1        2.21       -1.09      3.20 o 
  -4  18   1        1.84        1.20      3.39 o 
  -3  18   1        1.21       -2.17      2.39 o 
  -2  18   1       31.94       27.60      4.53 o 
  -1  18   1       22.45       15.19      3.96 o 
   0  18   1        0.65       -1.60      4.40 o 
   1  18   1        0.93       -2.47      3.07 o 
   2  18   1       29.28       26.42      4.53 o 
   3  18   1        0.37        0.80      1.95 o 
   4  18   1        2.67       -0.40      3.39 o 
   5  18   1        1.83        0.36      3.07 o 
   6  18   1        5.01        0.00      3.39 o 
  -5  19   1        4.53        1.60      3.39 o 
  -4  19   1        6.49        6.40      3.96 o 
  -3  19   1        0.06        0.74      3.64 o 
  -2  19   1       39.12       39.79      5.65 o 
  -1  19   1       47.23       40.39      5.65 o 
   0  19   1       17.01       16.96      3.96 o 
   1  19   1        8.71        5.84      3.64 o 
   2  19   1        0.00       -1.96      3.07 o 
   3  19   1        0.94       -5.74      6.00 o 
   4  19   1        0.14       -3.60      6.80 o 
  -1  20   1        3.98        9.19      3.96 o 
   0  20   1       13.29        9.78      3.64 o 
   1  20   1       11.27       11.31      4.22 o 
 -15   0   2        0.00       -0.80      2.14 o 
 -14   0   2        9.84       10.25      2.14 o 
 -13   0   2       46.65       49.93      4.83 o 
 -12   0   2      284.28      229.72     18.80 o 
 -11   0   2       12.48        6.86      1.69 o 
 -10   0   2       98.77      106.77      7.86 o 
  -9   0   2      557.85      552.73     36.70 o 
  -8   0   2      116.53      140.68      9.57 o 
  -7   0   2      697.57      634.03     30.28 o 
  -6   0   2     3006.16     2850.23    134.79 o 
  -5   0   2        4.46        3.60      0.80 o 
  -4   0   2     5339.11     5374.71    228.28 o 
  -3   0   2     6075.50     5664.58    237.48 o 
  -2   0   2       47.97       37.78      1.52 o 
  -1   0   2    51837.28    62528.15   3262.44 o 
   0   0   2      674.22      644.32     24.18 o 
   1   0   2     5294.90     5209.46    218.60 o 
   2   0   2      594.54      699.56     39.37 o 
   3   0   2    11732.91    10373.24    712.20 o 
   4   0   2        0.89        2.66      1.01 o 
   5   0   2     8986.11     9120.40    886.53 o 
   6   0   2      718.90      596.55     33.78 o 
   7   0   2     1047.90      980.63     67.23 o 
   8   0   2        0.07        0.29      1.81 o 
   9   0   2       31.78       42.99      5.13 o 
  10   0   2       88.06       84.06      7.05 o 
  11   0   2      101.82       96.79     10.40 o 
  12   0   2      113.70      100.79     10.40 o 
  13   0   2        3.25        2.40      3.20 o 
 -15   1   2        0.03       -0.20      2.12 o 
 -14   1   2        7.77        9.43      1.78 o 
 -13   1   2        0.29        0.86      1.60 o 
 -12   1   2        7.89        9.78      1.63 o 
 -11   1   2        8.33        3.52      1.41 o 
 -10   1   2       10.09       10.45      1.30 o 
  -9   1   2       90.47       89.53      6.63 o 
  -8   1   2      161.15      167.76      8.66 o 
  -7   1   2      530.95      549.38     21.65 o 
  -6   1   2     3460.24     3676.96    131.89 o 
  -5   1   2       44.61       31.39      1.51 o 
  -4   1   2      115.77      101.32      3.33 o 
  -3   1   2       46.95       40.45      1.21 o 
  -2   1   2      239.27      215.92      5.58 o 
  -1   1   2     1008.93      876.61     24.07 o 
   0   1   2     4850.04     4550.39    116.04 o 
   1   1   2        0.96        0.22      0.35 o 
   2   1   2     6306.55     6088.43    203.01 o 
   3   1   2       59.69       72.90      2.97 o 
   4   1   2      609.35      671.57     25.92 o 
   5   1   2       98.85      107.29      7.11 o 
   6   1   2     1751.68     1675.62     81.28 o 
   7   1   2       96.83      102.95      5.58 o 
   8   1   2      166.11      162.30      7.50 o 
   9   1   2      335.09      313.93     14.09 o 
  10   1   2      121.08      135.88      6.54 o 
  11   1   2        2.13       -0.27      1.78 o 
  12   1   2        1.36        4.40      2.26 o 
  13   1   2       39.66       46.00      4.03 o 
  14   1   2        0.33        1.60      5.59 o 
 -15   2   2        0.47       -2.14      2.14 o 
 -14   2   2        0.45        1.60      2.05 o 
 -13   2   2       15.03       13.38      1.70 o 
 -12   2   2        0.00       -1.13      1.13 o 
 -11   2   2       23.87       16.09      1.66 o 
 -10   2   2        3.88        1.73      0.95 o 
  -9   2   2       48.06       51.03      2.54 o 
  -8   2   2       45.43       53.79      2.46 o 
  -7   2   2       41.34       46.64      2.19 o 
  -6   2   2      113.19      128.90      4.99 o 
  -5   2   2       30.40       30.52      1.72 o 
  -4   2   2        5.12        5.74      0.47 o 
  -3   2   2       43.41       48.83      1.41 o 
  -2   2   2       13.83       14.72      0.61 o 
  -1   2   2        5.22        5.38      0.47 o 
   0   2   2       38.15       45.01      1.43 o 
   1   2   2      110.16       98.37      3.28 o 
   2   2   2       38.47       38.33      1.47 o 
   3   2   2        0.03        0.53      0.58 o 
   4   2   2      242.93      242.76      8.88 o 
   5   2   2      250.83      277.74     12.45 o 
   6   2   2       22.33       21.06      2.58 o 
   7   2   2       73.07       69.52      3.67 o 
   8   2   2      156.72      133.42      6.43 o 
   9   2   2        4.65        3.47      1.40 o 
  10   2   2      276.18      291.74     16.05 o 
  11   2   2        0.52        0.00      1.63 o 
  12   2   2        7.97        8.38      2.08 o 
  13   2   2        0.11        2.16      2.21 o 
  14   2   2        3.29        1.60      5.59 o 
 -15   3   2        1.59        1.07      2.14 o 
 -14   3   2        6.76        5.59      4.80 o 
 -13   3   2        0.59       -0.02      1.10 o 
 -12   3   2        1.48       -0.52      1.08 o 
 -11   3   2        0.11       -0.99      0.99 o 
 -10   3   2        0.37        1.57      0.95 o 
  -9   3   2       18.31       20.60      1.71 o 
  -8   3   2       45.79       45.56      2.04 o 
  -7   3   2      137.60      166.49      6.28 o 
  -6   3   2     4424.69     5105.30    183.45 o 
  -5   3   2       44.97       40.83      1.63 o 
  -4   3   2      184.07      168.52      5.64 o 
  -3   3   2        8.60       13.03      0.56 o 
  -2   3   2      147.37      112.01      3.24 o 
  -1   3   2     2642.62     2525.08     78.66 o 
   0   3   2       41.98       33.78      1.34 o 
   1   3   2      445.43      447.79     14.14 o 
   2   3   2     4830.06     4586.91    193.26 o 
   3   3   2      203.62      198.58      7.33 o 
   4   3   2       21.56       35.59      1.61 o 
   5   3   2      793.14      910.08     35.58 o 
   6   3   2      620.12      648.50     28.31 o 
   7   3   2      707.32      727.49     34.66 o 
   8   3   2      206.93      212.39      9.59 o 
   9   3   2      124.17      125.01      7.18 o 
  10   3   2      109.03      112.41      6.30 o 
  11   3   2       48.66       50.36      3.60 o 
  12   3   2        0.04       -0.29      2.54 o 
  13   3   2       64.40       75.18      8.89 o 
  14   3   2        0.64       -1.90      4.00 o 
 -15   4   2        1.01       -2.08      2.66 o 
 -14   4   2        0.21       -1.93      1.93 o 
 -13   4   2        0.29       -1.51      1.51 o 
 -12   4   2      133.46      113.48      8.57 o 
 -11   4   2       68.79       62.95      2.96 o 
 -10   4   2       53.82       62.84      3.26 o 
  -9   4   2      165.57      176.09      6.83 o 
  -8   4   2       14.74       17.62      1.55 o 
  -7   4   2       57.41       62.31      2.53 o 
  -6   4   2      413.41      437.50     14.70 o 
  -5   4   2      254.39      288.61      9.10 o 
  -4   4   2      438.60      469.56     16.93 o 
  -3   4   2      799.08      950.74     29.78 o 
  -2   4   2      641.55      677.20     21.31 o 
  -1   4   2     7654.22     7490.61    249.50 o 
   0   4   2      685.55      570.21     20.58 o 
   1   4   2       12.11        7.99      0.59 o 
   2   4   2     1506.27     1526.73     54.37 o 
   3   4   2     1510.82     1425.21     50.40 o 
   4   4   2      343.62      339.31     13.61 o 
   5   4   2     3272.34     4059.07    156.87 o 
   6   4   2        0.27       -0.40      1.32 o 
   7   4   2      157.29      145.62      6.85 o 
   8   4   2        0.50        1.82      1.07 o 
   9   4   2       10.87       17.28      2.50 o 
  10   4   2       29.40       29.35      2.84 o 
  11   4   2        7.96        9.94      2.66 o 
  12   4   2       25.82       25.54      3.35 o 
  13   4   2        0.05       -1.89      2.69 o 
 -15   5   2        1.28        1.15      2.32 o 
 -14   5   2        6.47        5.13      2.15 o 
 -13   5   2        0.03       -1.01      1.70 o 
 -12   5   2        0.59        0.19      1.09 o 
 -11   5   2        0.51       -0.71      1.05 o 
 -10   5   2       35.94       39.07      2.12 o 
  -9   5   2        0.00        1.59      0.57 o 
  -8   5   2      290.70      327.72     11.27 o 
  -7   5   2      419.13      434.52     17.18 o 
  -6   5   2      618.72      662.56     25.81 o 
  -5   5   2      441.11      447.47     16.05 o 
  -4   5   2       51.71       53.98      2.02 o 
  -3   5   2      197.92      223.35      7.51 o 
  -2   5   2      985.96      795.94     37.85 o 
  -1   5   2     1828.05     1767.31     63.63 o 
   0   5   2       48.24       34.95      1.59 o 
   1   5   2      594.55      656.29     25.57 o 
   2   5   2       16.36       18.02      1.05 o 
   3   5   2      412.19      414.98     17.55 o 
   4   5   2       38.54       43.01      3.22 o 
   5   5   2       12.49       17.75      1.54 o 
   6   5   2      205.07      212.95      8.88 o 
   7   5   2        0.80        0.21      0.99 o 
   8   5   2       86.57       84.84      5.12 o 
   9   5   2      287.13      295.87     13.45 o 
  10   5   2       91.64       96.59     10.16 o 
  11   5   2        4.41        2.98      2.65 o 
  12   5   2        4.24        3.65      1.62 o 
  13   5   2        4.44        0.55      2.58 o 
 -14   6   2        2.94        1.64      2.06 o 
 -13   6   2       41.21       37.52      4.04 o 
 -12   6   2        0.59        0.74      1.09 o 
 -11   6   2       55.22       54.53      3.40 o 
 -10   6   2        0.89        2.67      0.96 o 
  -9   6   2       70.60       76.89      3.57 o 
  -8   6   2        1.50        0.87      0.88 o 
  -7   6   2        8.63        4.09      1.72 o 
  -6   6   2       51.44       64.00      2.70 o 
  -5   6   2       43.77       52.75      2.35 o 
  -4   6   2       27.50       33.52      1.64 o 
  -3   6   2       59.30       68.75      2.97 o 
  -2   6   2     1728.92     1496.02     82.42 o 
  -1   6   2      123.07       96.73      5.09 o 
   0   6   2     1160.06     1127.74     61.24 o 
   1   6   2      579.64      579.34     24.63 o 
   2   6   2      597.30      611.84     26.20 o 
   3   6   2      171.26      175.38      8.76 o 
   4   6   2      116.13      109.32      6.47 o 
   5   6   2      176.45      198.61      8.89 o 
   6   6   2       14.23       16.11      1.19 o 
   7   6   2        4.21        4.16      1.43 o 
   8   6   2      107.21      101.09      5.12 o 
   9   6   2       12.31       19.17      2.80 o 
  10   6   2      235.44      250.53     12.95 o 
  11   6   2       17.31       15.74      2.57 o 
  12   6   2        0.41        0.55      2.17 o 
  13   6   2        2.33       -0.69      2.17 o 
 -14   7   2        4.52       -0.70      2.58 o 
 -13   7   2        0.52       -1.36      2.19 o 
 -12   7   2        1.49        1.74      1.62 o 
 -11   7   2        9.02        8.21      1.41 o 
 -10   7   2       14.03       17.35      1.44 o 
  -9   7   2      161.41      170.46      7.83 o 
  -8   7   2        0.46        0.36      1.04 o 
  -7   7   2      400.56      427.31     18.64 o 
  -6   7   2     2473.41     2697.56    128.73 o 
  -5   7   2      227.40      253.07     12.50 o 
  -4   7   2      274.46      277.47     11.91 o 
  -3   7   2      572.64      588.92     28.30 o 
  -2   7   2      148.30      192.28     12.82 o 
  -1   7   2      472.00      483.60     34.65 o 
   0   7   2      697.92      653.12     36.15 o 
   1   7   2     1421.14     1354.24     63.94 o 
   2   7   2       68.00       58.10      3.78 o 
   3   7   2       75.65       65.16      3.57 o 
   4   7   2        1.90        2.40      1.05 o 
   5   7   2     1420.96     1584.73     77.22 o 
   6   7   2        2.42        1.55      1.36 o 
   7   7   2      182.86      180.57      9.50 o 
   8   7   2       83.69       96.38      7.48 o 
   9   7   2      506.17      500.81     38.13 o 
  10   7   2       86.84       78.99      5.17 o 
  11   7   2       60.12       61.26      5.31 o 
  12   7   2        0.73       -2.08      2.08 o 
  13   7   2        4.98        4.89      3.05 o 
 -14   8   2        1.86        7.14      3.64 o 
 -13   8   2        0.07        0.83      1.93 o 
 -12   8   2        7.07        8.15      1.92 o 
 -11   8   2       32.68       28.05      1.86 o 
 -10   8   2        0.16        0.69      1.07 o 
  -9   8   2       62.78       69.35      3.53 o 
  -8   8   2        2.28        6.34      2.11 o 
  -7   8   2      201.49      211.11     13.61 o 
  -6   8   2        5.33        5.02      1.96 o 
  -5   8   2      505.10      540.66     22.78 o 
  -4   8   2       31.58       23.70      1.93 o 
  -3   8   2     1354.48     1249.99     69.01 o 
  -2   8   2       44.01       39.25      3.22 o 
  -1   8   2        0.33        1.20      1.69 o 
   0   8   2       82.95       84.79     10.00 o 
   1   8   2        5.51        4.99      1.17 o 
   2   8   2      252.51      266.58     15.01 o 
   3   8   2        5.25        1.68      1.05 o 
   4   8   2       23.73       24.57      2.94 o 
   5   8   2      563.98      504.43     28.82 o 
   6   8   2        0.10       -1.27      1.27 o 
   7   8   2        0.17       -1.47      1.47 o 
   8   8   2        0.14       -1.49      1.49 o 
   9   8   2       90.14       83.10      5.36 o 
  10   8   2        8.98        8.92      2.35 o 
  11   8   2        4.93        3.47      2.77 o 
  12   8   2        2.10        4.54      2.77 o 
 -13   9   2        1.23        0.45      2.58 o 
 -12   9   2       24.33       21.94      4.22 o 
 -11   9   2        1.82        1.60      2.00 o 
 -10   9   2       14.74       13.43      2.43 o 
  -9   9   2       14.87       11.71      2.43 o 
  -8   9   2      275.10      306.34     18.48 o 
  -7   9   2       75.69       82.36      5.83 o 
  -6   9   2        2.20        2.80      1.42 o 
  -5   9   2      826.95      904.97     42.36 o 
  -4   9   2      115.73      118.54      7.30 o 
  -3   9   2      228.71      236.29     17.88 o 
  -2   9   2     2099.00     1557.00    107.71 o 
  -1   9   2      218.05      155.51     11.88 o 
   0   9   2       13.73       12.41      3.60 o 
   1   9   2       10.29        9.20      1.65 o 
   2   9   2       45.51       41.92      3.05 o 
   3   9   2       28.61       24.57      2.96 o 
   4   9   2       86.31       87.37      5.41 o 
   5   9   2       21.23       26.92      2.32 o 
   6   9   2       70.38       74.47      5.37 o 
   7   9   2        6.41        6.63      1.96 o 
   8   9   2        0.00       -1.84      1.84 o 
   9   9   2      137.12      138.93      9.37 o 
  10   9   2        4.14        4.85      2.58 o 
  11   9   2       12.82       18.08      3.23 o 
  12   9   2        1.13        2.80      2.90 o 
 -13  10   2        9.89       12.53      3.23 o 
 -12  10   2        0.48        1.27      2.43 o 
 -11  10   2        0.55        0.99      2.68 o 
 -10  10   2        7.32        8.00      2.43 o 
  -9  10   2       18.46       17.55      2.77 o 
  -8  10   2       69.60       66.70      5.08 o 
  -7  10   2       66.95       63.70      5.08 o 
  -6  10   2        8.73       10.28      1.51 o 
  -5  10   2       58.89       57.26      4.24 o 
  -4  10   2       44.75       33.22      2.92 o 
  -3  10   2      258.84      239.30     13.82 o 
  -2  10   2     1424.31     1188.93     82.97 o 
  -1  10   2      365.96      324.69     25.62 o 
   0  10   2      307.96      286.03     21.61 o 
   1  10   2        3.42        2.52      1.29 o 
   2  10   2       19.89       18.40      1.82 o 
   3  10   2        0.02       -1.17      1.17 o 
   4  10   2       33.52       31.69      2.49 o 
   5  10   2       53.91       61.20      3.98 o 
   6  10   2       13.22       17.04      2.43 o 
   7  10   2        0.00       -1.84      1.84 o 
   8  10   2        0.43       -3.64      3.64 o 
   9  10   2       10.84       10.00      2.58 o 
  10  10   2       10.29        7.47      2.77 o 
  11  10   2        2.44        5.06      2.77 o 
  12  10   2       13.14       15.74      3.52 o 
 -13  11   2        9.97        8.79      4.00 o 
 -12  11   2        0.95        1.35      2.58 o 
 -11  11   2        1.74       -0.28      2.43 o 
 -10  11   2       25.22       33.50      3.70 o 
  -9  11   2        3.44        6.05      2.58 o 
  -8  11   2       23.57       32.31      3.52 o 
  -7  11   2       77.47       67.30      5.22 o 
  -6  11   2      287.15      321.96     20.56 o 
  -5  11   2       34.66       29.73      2.86 o 
  -4  11   2        0.52        0.80      1.31 o 
  -3  11   2       96.38       91.25      5.97 o 
  -2  11   2        1.08        0.00      1.69 o 
  -1  11   2       33.67       34.41      3.96 o 
   0  11   2        9.55        5.14      1.92 o 
   1  11   2       29.68       31.78      2.59 o 
   2  11   2      143.18      128.26      7.77 o 
   3  11   2       39.64       36.27      2.90 o 
   4  11   2       59.20       57.09      3.98 o 
   5  11   2       37.80       41.08      3.00 o 
   6  11   2       77.49       80.06      7.35 o 
   7  11   2        0.22       -1.84      1.84 o 
   8  11   2        1.88       -1.07      2.31 o 
   9  11   2        8.60        8.39      3.11 o 
  10  11   2        5.32        5.04      2.58 o 
  11  11   2        0.01        0.75      2.58 o 
 -12  12   2        0.52       -2.69      2.69 o 
 -11  12   2        0.15        3.15      2.58 o 
 -10  12   2        1.74        2.75      2.58 o 
  -9  12   2       37.51       48.70      5.29 o 
  -8  12   2        0.22       -1.05      2.11 o 
  -7  12   2        4.46        1.20      2.83 o 
  -6  12   2       15.47       14.72      1.52 o 
  -5  12   2      189.96      199.71     11.95 o 
  -4  12   2       59.25       58.20      4.24 o 
  -3  12   2        9.16        8.47      2.18 o 
  -2  12   2       88.22       62.40      5.65 o 
  -1  12   2        0.96       -0.40      2.26 o 
   0  12   2       48.87       37.23      3.96 o 
   1  12   2       47.67       44.37      3.29 o 
   2  12   2        2.84        3.28      1.65 o 
   3  12   2        2.10       -0.60      1.31 o 
   4  12   2        0.03       -0.40      1.31 o 
   5  12   2       50.13       51.16      3.57 o 
   6  12   2        9.51        8.39      2.83 o 
   7  12   2       24.69       23.05      3.05 o 
   8  12   2        4.01        3.01      2.43 o 
   9  12   2       20.67       21.83      3.37 o 
  10  12   2        3.45        5.47      2.90 o 
  11  12   2        7.16        6.40      3.05 o 
 -11  13   2        5.66       10.18      2.96 o 
 -10  13   2        3.66        3.20      2.58 o 
  -9  13   2        2.81        0.75      2.43 o 
  -8  13   2        0.02        5.29      2.58 o 
  -7  13   2       68.91       69.20      6.79 o 
  -6  13   2        0.06        2.82      1.89 o 
  -5  13   2       96.91       94.32      6.39 o 
  -4  13   2       11.35       10.04      2.11 o 
  -3  13   2       41.38       29.47      2.81 o 
  -2  13   2       92.63       73.81      6.79 o 
  -1  13   2       25.84       26.29      3.64 o 
   0  13   2        4.20        0.40      2.26 o 
   1  13   2        3.68        1.20      1.31 o 
   2  13   2        0.08       -1.00      1.31 o 
   3  13   2        4.27        1.44      1.35 o 
   4  13   2       85.18       80.70      5.41 o 
   5  13   2        2.85        1.95      1.40 o 
   6  13   2       11.83        8.57      3.07 o 
   7  13   2        1.85       -1.17      2.35 o 
   8  13   2       10.57       11.01      2.87 o 
   9  13   2       37.28       40.09      4.30 o 
  10  13   2        0.24        0.53      2.77 o 
 -11  14   2        7.09        3.20      3.64 o 
 -10  14   2        2.06        2.00      2.58 o 
  -9  14   2        0.65       -2.31      2.31 o 
  -8  14   2       15.51       15.91      3.05 o 
  -7  14   2       24.26       24.40      3.96 o 
  -6  14   2        0.01        2.25      1.82 o 
  -5  14   2       48.24       51.75      5.71 o 
  -4  14   2       19.38       14.21      2.32 o 
  -3  14   2      144.82      135.26      8.56 o 
  -2  14   2      114.15      108.79      9.05 o 
  -1  14   2       18.26       11.60      3.39 o 
   0  14   2       15.91       16.29      3.39 o 
   1  14   2      190.13      180.53     10.69 o 
   2  14   2        4.99        2.23      1.73 o 
   3  14   2       14.97       16.43      2.32 o 
   4  14   2       45.85       46.39      3.49 o 
   5  14   2       71.29       83.41      4.55 o 
   6  14   2       13.44        8.00      3.39 o 
   7  14   2        1.42        1.07      2.31 o 
   8  14   2        1.46        0.95      2.58 o 
   9  14   2        2.42        6.93      2.77 o 
 -10  15   2        9.00       10.27      3.05 o 
  -9  15   2        1.78       -1.07      2.89 o 
  -8  15   2        7.33        6.10      2.58 o 
  -7  15   2       15.85       14.75      2.49 o 
  -6  15   2        4.95        5.59      1.95 o 
  -5  15   2       19.26       24.00      2.81 o 
  -4  15   2        0.29       -2.18      2.40 o 
  -3  15   2       24.97       23.92      2.81 o 
  -2  15   2       14.59       16.98      3.60 o 
  -1  15   2        2.52        7.20      3.07 o 
   0  15   2        0.04       -1.60      4.00 o 
   1  15   2        5.49        5.01      3.53 o 
   2  15   2        3.06       -0.29      1.82 o 
   3  15   2       54.83       56.34      4.35 o 
   4  15   2       57.47       61.48      4.46 o 
   5  15   2        5.07        5.23      4.00 o 
   6  15   2       33.57       30.41      4.53 o 
   7  15   2        6.99        6.13      2.69 o 
   8  15   2        1.55        3.85      2.58 o 
   9  15   2        0.91        4.25      3.64 o 
  -9  16   2        5.37        7.37      3.05 o 
  -8  16   2        0.10       -0.20      2.58 o 
  -7  16   2        0.76        1.02      3.07 o 
  -6  16   2        0.88        0.61      1.89 o 
  -5  16   2       26.41       24.19      2.81 o 
  -4  16   2        1.88        2.82      1.89 o 
  -3  16   2        1.73        0.80      1.82 o 
  -2  16   2        0.89        0.51      3.20 o 
  -1  16   2        1.69        1.60      2.83 o 
   0  16   2       28.33       25.48      4.22 o 
   1  16   2       10.82        9.33      1.89 o 
   2  16   2        0.07       -1.82      1.82 o 
   3  16   2        0.54       -0.58      1.82 o 
   4  16   2       17.29       15.78      2.40 o 
   5  16   2        0.24       -0.40      2.83 o 
   6  16   2        0.27       -1.20      3.39 o 
   7  16   2       16.68       16.81      3.96 o 
   8  16   2        1.39        3.14      3.64 o 
  -8  17   2        6.35        5.59      3.39 o 
  -7  17   2       14.41       10.80      3.96 o 
  -6  17   2        2.07       -1.60      3.39 o 
  -5  17   2       45.58       55.00      4.46 o 
  -4  17   2       11.80        8.12      2.32 o 
  -3  17   2       12.07        7.08      2.32 o 
  -2  17   2        3.16       -1.20      2.83 o 
  -1  17   2       20.43       20.80      5.60 o 
   0  17   2        0.76       -2.00      2.83 o 
   1  17   2        0.00       -0.88      2.05 o 
   2  17   2        0.04       -0.51      2.19 o 
   3  17   2        4.24        0.27      2.76 o 
   4  17   2       24.46       26.09      5.60 o 
   5  17   2        1.48        0.00      3.39 o 
   6  17   2        4.49        1.60      4.40 o 
   7  17   2        7.24        3.38      3.64 o 
  -7  18   2        7.82        7.20      3.96 o 
  -6  18   2        0.23       -3.20      3.39 o 
  -5  18   2       12.77       16.23      4.22 o 
  -4  18   2       19.66       21.63      3.01 o 
  -3  18   2       13.60       10.50      2.40 o 
  -2  18   2        6.96        3.60      2.35 o 
  -1  18   2        0.49        4.22      3.07 o 
   0  18   2        0.64        1.31      3.07 o 
   1  18   2        1.19       -1.17      1.82 o 
   2  18   2        5.08        5.37      2.12 o 
   3  18   2        1.26        2.60      1.95 o 
   4  18   2        2.46        2.40      3.39 o 
   5  18   2        6.13        7.57      3.64 o 
  -5  19   2        9.51       13.42      7.20 o 
  -4  19   2        1.68        1.96      3.64 o 
  -3  19   2       22.28       17.84      3.71 o 
  -2  19   2        7.36        9.78      2.49 o 
  -1  19   2        0.08        1.60      3.39 o 
   0  19   2        4.77        2.80      1.95 o 
   1  19   2        1.35       -0.20      1.95 o 
   2  19   2        0.37       -0.40      1.98 o 
   3  19   2        2.18       -0.80      3.39 o 
 -15   1   3       12.67        9.10      2.32 o 
 -14   1   3        6.50        5.85      1.28 o 
 -13   1   3        0.78        1.61      1.21 o 
 -12   1   3       84.95       69.90      3.65 o 
 -11   1   3       87.74       80.68      4.01 o 
 -10   1   3      135.80      124.26      5.66 o 
  -9   1   3      146.46      136.70      5.68 o 
  -8   1   3      434.82      430.11     15.56 o 
  -7   1   3      167.53      162.45      8.03 o 
  -6   1   3     1928.60     1954.03     69.81 o 
  -5   1   3      483.18      487.62     15.32 o 
  -4   1   3       30.46       32.27      1.02 o 
  -3   1   3     2062.57     2088.08     56.30 o 
  -2   1   3      488.65      499.01     15.18 o 
  -1   1   3     1311.46     1239.38     33.82 o 
   0   1   3     2455.88     2425.92     66.71 o 
   1   1   3     1480.54     1581.29     48.27 o 
   2   1   3      589.67      580.60     24.50 o 
   3   1   3      656.96      731.57     23.19 o 
   4   1   3     2937.65     3188.60    136.89 o 
   5   1   3      606.10      658.03     31.95 o 
   6   1   3       21.37       26.61      2.19 o 
   7   1   3       44.82       44.73      2.88 o 
   8   1   3       96.47      103.23      6.16 o 
   9   1   3      104.76      107.77      5.96 o 
  10   1   3        3.34        7.25      2.28 o 
  11   1   3        0.35        3.73      1.78 o 
  12   1   3        4.15        8.00      2.26 o 
  13   1   3        0.19        3.40      2.59 o 
 -15   2   3        1.04        0.80      2.14 o 
 -14   2   3        0.10       -0.88      1.21 o 
 -13   2   3       96.73       87.60      4.38 o 
 -12   2   3        0.58       -0.65      1.08 o 
 -11   2   3        1.65        2.01      0.91 o 
 -10   2   3       16.09       13.56      1.41 o 
  -9   2   3      170.61      161.53      6.19 o 
  -8   2   3        2.21        3.37      0.74 o 
  -7   2   3     6027.16     6358.43    212.53 o 
  -6   2   3       61.47       71.47      2.71 o 
  -5   2   3      433.88      470.40     15.72 o 
  -4   2   3      765.71      808.64     22.00 o 
  -3   2   3      447.93      454.66     13.39 o 
  -2   2   3      359.78      397.61     11.19 o 
  -1   2   3     2419.84     2336.64     72.17 o 
   0   2   3     2762.86     2807.73     92.10 o 
   1   2   3      921.43      940.49     27.71 o 
   2   2   3     2230.34     2421.39     71.74 o 
   3   2   3      728.51      836.52     30.01 o 
   4   2   3     2681.90     2819.27    130.51 o 
   5   2   3       59.93       70.76      2.82 o 
   6   2   3      109.53      104.51      4.93 o 
   7   2   3       91.85       86.65      4.90 o 
   8   2   3       34.41       34.66      2.68 o 
   9   2   3      439.86      368.04     24.10 o 
  10   2   3      546.62      597.77     33.87 o 
  11   2   3       10.32       11.05      2.01 o 
  12   2   3       68.06       77.29      5.42 o 
  13   2   3        0.19        3.63      2.21 o 
 -15   3   3        3.23        0.80      1.78 o 
 -14   3   3        1.31        0.80      1.29 o 
 -13   3   3        6.81        3.99      1.10 o 
 -12   3   3       77.75       64.85      3.98 o 
 -11   3   3       20.27       17.73      1.33 o 
 -10   3   3       69.15       71.80      2.90 o 
  -9   3   3       38.34       35.45      1.73 o 
  -8   3   3      149.50      150.83      5.03 o 
  -7   3   3      190.94      179.51      5.87 o 
  -6   3   3     1782.57     1883.63     62.18 o 
  -5   3   3      141.65      161.38      4.94 o 
  -4   3   3       76.45       80.41      2.43 o 
  -3   3   3      619.64      633.39     17.12 o 
  -2   3   3        0.00        0.35      0.27 o 
  -1   3   3      325.68      348.17      9.90 o 
   0   3   3       18.79       22.82      0.89 o 
   1   3   3      250.93      270.42      8.47 o 
   2   3   3      382.74      396.35     12.55 o 
   3   3   3       25.88       32.65      1.33 o 
   4   3   3     1617.99     1780.57     63.07 o 
   5   3   3      257.35      275.62     10.07 o 
   6   3   3       77.33       90.49      3.70 o 
   7   3   3        5.86        5.38      0.82 o 
   8   3   3      241.52      220.00     13.07 o 
   9   3   3      220.51      232.20     14.13 o 
  10   3   3        5.51        3.33      2.06 o 
  11   3   3        0.25       -1.34      1.63 o 
  12   3   3        0.01       -0.80      1.88 o 
  13   3   3       10.85       17.24      3.71 o 
 -15   4   3        6.24        7.50      2.04 o 
 -14   4   3       14.34       13.51      1.99 o 
 -13   4   3        9.09        8.34      1.67 o 
 -12   4   3        2.29        1.64      0.99 o 
 -11   4   3        3.38        4.19      1.00 o 
 -10   4   3       57.44       62.46      2.95 o 
  -9   4   3        2.65        6.42      0.94 o 
  -8   4   3        4.21        5.17      0.91 o 
  -7   4   3      275.45      294.01     11.51 o 
  -6   4   3      564.87      612.95     19.21 o 
  -5   4   3        3.12        4.41      0.56 o 
  -4   4   3       28.66       28.65      1.26 o 
  -3   4   3        0.00        0.06      0.37 o 
  -2   4   3       29.45       35.11      1.34 o 
  -1   4   3     1243.19     1114.71     42.84 o 
   0   4   3       53.50       60.31      2.03 o 
   1   4   3      355.49      350.23     11.69 o 
   2   4   3      187.03      171.43      5.91 o 
   3   4   3      837.23      907.33     32.15 o 
   4   4   3       99.72      109.48      4.30 o 
   5   4   3       11.72       10.97      1.11 o 
   6   4   3        0.20       -0.49      0.89 o 
   7   4   3       46.34       45.05      2.40 o 
   8   4   3       21.44       27.16      3.15 o 
   9   4   3        3.70        5.75      1.54 o 
  10   4   3        1.08       -1.34      1.93 o 
  11   4   3        1.33        4.19      2.25 o 
  12   4   3        2.69        3.63      2.01 o 
  13   4   3        1.47        4.27      2.28 o 
 -15   5   3        4.35        3.73      2.31 o 
 -14   5   3       51.27       47.13      5.77 o 
 -13   5   3        4.17        4.24      1.32 o 
 -12   5   3        3.58        2.42      0.99 o 
 -11   5   3      137.54      128.77      5.36 o 
 -10   5   3      117.85      135.46      5.46 o 
  -9   5   3      208.15      216.26      7.53 o 
  -8   5   3      367.38      372.81     13.53 o 
  -7   5   3      583.97      665.75     22.03 o 
  -6   5   3     2102.93     2307.94     87.23 o 
  -5   5   3      515.18      555.38     18.51 o 
  -4   5   3      972.16      979.76     32.15 o 
  -3   5   3      292.80      346.31     10.86 o 
  -2   5   3      174.87      208.45      7.60 o 
  -1   5   3     1656.31     1553.36     55.28 o 
   0   5   3       35.15       34.12      1.77 o 
   1   5   3     1515.71     1623.27     53.39 o 
   2   5   3        7.03        7.42      0.83 o 
   3   5   3     1122.25     1162.85     43.89 o 
   4   5   3     3285.81     3787.47    177.42 o 
   5   5   3      488.85      592.51     26.47 o 
   6   5   3       52.33       57.33      2.79 o 
   7   5   3       44.88       45.44      3.56 o 
   8   5   3       25.94       28.63      2.46 o 
   9   5   3       14.96       13.78      2.17 o 
  10   5   3       16.84       15.26      2.35 o 
  11   5   3       83.49       77.77      6.76 o 
  12   5   3        0.96        3.32      2.01 o 
  13   5   3        0.00        2.31      2.21 o 
 -14   6   3        0.25        0.46      2.21 o 
 -13   6   3       10.92        8.16      1.85 o 
 -12   6   3       14.63       13.92      1.55 o 
 -11   6   3       75.40       73.85      3.61 o 
 -10   6   3       14.40       13.22      1.39 o 
  -9   6   3      247.16      266.35      9.99 o 
  -8   6   3       28.74       27.26      1.53 o 
  -7   6   3     2014.05     2255.07     79.87 o 
  -6   6   3       85.27       88.54      3.46 o 
  -5   6   3      523.56      574.24     22.29 o 
  -4   6   3        9.45        5.24      0.92 o 
  -3   6   3      298.82      293.11     10.56 o 
  -2   6   3      349.03      360.44     14.63 o 
  -1   6   3     2998.49     2546.90    106.39 o 
   0   6   3      708.86      657.50     31.12 o 
   1   6   3      162.27      168.14      7.49 o 
   2   6   3      934.99     1012.91     39.19 o 
   3   6   3      560.89      587.91     24.81 o 
   4   6   3     1181.31     1151.67     44.18 o 
   5   6   3      898.57      972.64     46.50 o 
   6   6   3       45.44       42.91      2.94 o 
   7   6   3       26.51       33.47      3.06 o 
   8   6   3      107.41      101.29      6.23 o 
   9   6   3        0.04       -1.22      1.67 o 
  10   6   3       58.24       51.60      4.85 o 
  11   6   3        0.11       -1.53      2.08 o 
  12   6   3       20.31       17.82      2.64 o 
 -14   7   3        0.17        2.44      2.21 o 
 -13   7   3        0.63        1.74      1.66 o 
 -12   7   3        3.33        0.70      1.14 o 
 -11   7   3        3.56        5.35      1.09 o 
 -10   7   3        0.01        1.60      1.03 o 
  -9   7   3       91.07       96.34      4.21 o 
  -8   7   3        0.67        0.77      0.95 o 
  -7   7   3       45.05       48.15      2.19 o 
  -6   7   3      284.57      286.69     11.44 o 
  -5   7   3       62.44       62.15      2.74 o 
  -4   7   3       47.05       53.78      2.70 o 
  -3   7   3       40.38       52.78      3.16 o 
  -2   7   3      437.02      469.07     22.28 o 
  -1   7   3      232.56      215.09     10.39 o 
   0   7   3       29.38       25.56      1.69 o 
   1   7   3      122.15      125.51      6.47 o 
   2   7   3       55.22       49.39      2.50 o 
   3   7   3       71.21       72.18      4.06 o 
   4   7   3       22.12       23.63      1.62 o 
   5   7   3        1.71        6.74      1.13 o 
   6   7   3       16.35       14.67      2.34 o 
   7   7   3      261.04      291.41     16.72 o 
   8   7   3       27.69       24.93      4.20 o 
   9   7   3        0.17       -2.19      2.19 o 
  10   7   3        8.08        6.71      2.08 o 
  11   7   3        9.97       10.60      2.40 o 
  12   7   3        9.10       10.05      2.67 o 
 -14   8   3        6.06        8.97      2.69 o 
 -13   8   3        1.09        3.45      2.01 o 
 -12   8   3        1.77       -1.22      1.43 o 
 -11   8   3        0.73        1.31      1.23 o 
 -10   8   3        0.27       -0.80      1.08 o 
  -9   8   3       64.18       67.70      3.22 o 
  -8   8   3      130.15      145.69      6.75 o 
  -7   8   3      177.56      204.78      8.28 o 
  -6   8   3      171.97      182.35     10.81 o 
  -5   8   3      144.16      147.87      6.69 o 
  -4   8   3       26.83       17.19      1.47 o 
  -3   8   3      333.01      318.44     18.00 o 
  -2   8   3        6.16        7.07      1.27 o 
  -1   8   3      445.24      405.51     22.45 o 
   0   8   3      151.11      146.59      8.70 o 
   1   8   3      330.82      336.46     16.27 o 
   2   8   3       15.44       13.83      1.47 o 
   3   8   3      606.74      658.34     31.54 o 
   4   8   3        0.11        6.75      1.47 o 
   5   8   3        6.04        6.40      1.67 o 
   6   8   3       18.88       22.37      2.17 o 
   7   8   3       36.88       44.16      4.27 o 
   8   8   3        8.33        9.40      2.00 o 
   9   8   3        9.69        8.00      2.08 o 
  10   8   3       20.17       21.08      2.68 o 
  11   8   3       10.74       13.57      2.57 o 
  12   8   3       11.19       10.69      2.90 o 
 -13   9   3        0.00        1.60      2.21 o 
 -12   9   3        0.05       -0.80      2.00 o 
 -11   9   3       56.35       63.52      4.45 o 
 -10   9   3       22.34       18.89      2.15 o 
  -9   9   3        0.16       -0.86      1.96 o 
  -8   9   3        1.79        2.14      1.67 o 
  -7   9   3       30.32       34.59      2.54 o 
  -6   9   3      875.17     1031.45     56.76 o 
  -5   9   3       31.58       26.29      1.88 o 
  -4   9   3       32.72       30.11      2.59 o 
  -3   9   3      152.88      173.87     10.29 o 
  -2   9   3      246.62      235.46     11.36 o 
  -1   9   3       71.30       51.22      4.15 o 
   0   9   3      240.98      254.38     14.42 o 
   1   9   3      407.04      455.15     23.77 o 
   2   9   3       24.65       21.82      1.87 o 
   3   9   3      233.12      239.09     11.84 o 
   4   9   3      849.43      909.27     43.52 o 
   5   9   3      455.20      487.65     23.56 o 
   6   9   3       35.70       35.93      2.80 o 
   7   9   3       56.79       53.54      4.51 o 
   8   9   3        5.87        5.39      2.00 o 
   9   9   3       14.51       12.88      2.40 o 
  10   9   3        7.00       10.37      2.54 o 
  11   9   3       48.76       52.00      4.39 o 
 -13  10   3        0.00       -2.69      3.07 o 
 -12  10   3        6.02        5.32      2.23 o 
 -11  10   3       60.48       67.08      6.81 o 
 -10  10   3       17.20       19.43      2.90 o 
  -9  10   3       55.84       60.32      5.07 o 
  -8  10   3       11.58       12.50      2.31 o 
  -7  10   3      133.30      147.99      7.81 o 
  -6  10   3       72.14       80.86      4.42 o 
  -5  10   3       49.70       48.17      4.56 o 
  -4  10   3       25.10       17.95      2.12 o 
  -3  10   3       43.22       45.83      3.53 o 
  -2  10   3        1.40        0.57      1.17 o 
  -1  10   3        4.40        4.80      1.65 o 
   0  10   3      269.98      268.01     15.20 o 
   1  10   3       42.68       37.93      3.50 o 
   2  10   3      129.90      110.87      7.66 o 
   3  10   3      175.41      183.74     10.56 o 
   4  10   3      157.29      167.16      9.88 o 
   5  10   3      270.60      293.14     16.68 o 
   6  10   3        1.23       -0.34      1.67 o 
   7  10   3       47.96       56.34      3.89 o 
   8  10   3       26.57       28.02      3.00 o 
   9  10   3        6.55        8.72      2.17 o 
  10  10   3        0.69       -0.53      2.31 o 
  11  10   3        0.83       -1.96      4.00 o 
 -13  11   3        1.21        2.09      3.64 o 
 -12  11   3        1.94        1.46      3.07 o 
 -11  11   3       18.12       18.61      3.26 o 
 -10  11   3        5.08        8.14      2.43 o 
  -9  11   3       15.88       14.33      3.19 o 
  -8  11   3       12.50       11.38      2.58 o 
  -7  11   3       63.17       76.26      4.46 o 
  -6  11   3        0.02        0.18      1.18 o 
  -5  11   3       22.44       21.13      1.82 o 
  -4  11   3       55.42       57.22      4.11 o 
  -3  11   3      118.94      115.24      7.04 o 
  -2  11   3       95.09       97.60      6.11 o 
  -1  11   3       27.05       29.72      2.69 o 
   0  11   3      162.63      158.23      9.36 o 
   1  11   3       40.68       48.52      3.64 o 
   2  11   3       55.79       60.00      4.24 o 
   3  11   3      119.50      101.20      6.36 o 
   4  11   3      135.44      146.54      8.69 o 
   5  11   3       15.78       12.38      1.82 o 
   6  11   3        2.75        3.38      2.11 o 
   7  11   3      109.75      110.03      7.54 o 
   8  11   3        0.34        1.07      2.31 o 
   9  11   3        2.94        0.80      2.31 o 
  10  11   3       10.89       10.42      3.21 o 
  11  11   3        4.83        0.00      3.39 o 
 -12  12   3        0.03       -1.60      3.07 o 
 -11  12   3        0.40        3.47      2.77 o 
 -10  12   3        2.83       -0.27      2.31 o 
  -9  12   3       15.52       18.10      2.90 o 
  -8  12   3       49.67       51.08      4.62 o 
  -7  12   3       42.22       38.39      4.79 o 
  -6  12   3      102.35      119.26      6.23 o 
  -5  12   3        3.88        5.75      1.73 o 
  -4  12   3        1.07        0.64      1.84 o 
  -3  12   3       40.20       37.57      3.29 o 
  -2  12   3       10.03        5.59      1.82 o 
  -1  12   3       12.74        9.90      1.96 o 
   0  12   3      111.42      110.51      6.83 o 
   1  12   3        3.75        0.24      1.65 o 
   2  12   3       38.96       37.19      3.17 o 
   3  12   3        8.23        7.20      1.82 o 
   4  12   3        7.20        6.32      1.82 o 
   5  12   3       36.10       38.07      3.00 o 
   6  12   3        3.72        3.94      2.43 o 
   7  12   3        5.62        4.27      2.31 o 
   8  12   3       28.02       29.02      3.52 o 
   9  12   3        0.78       -1.34      2.31 o 
  10  12   3        6.15        5.59      3.39 o 
 -11  13   3       10.68        9.60      3.96 o 
 -10  13   3        3.22       -0.38      3.10 o 
  -9  13   3       20.00       21.20      3.17 o 
  -8  13   3       51.48       55.55      4.76 o 
  -7  13   3        2.71       -1.60      3.07 o 
  -6  13   3      160.70      160.00     10.10 o 
  -5  13   3       23.15       18.81      2.32 o 
  -4  13   3       66.60       63.49      4.71 o 
  -3  13   3        2.36        0.32      1.65 o 
  -2  13   3       58.53       46.91      3.77 o 
  -1  13   3        0.91        1.47      1.73 o 
   0  13   3        0.03       -0.08      1.65 o 
   1  13   3       25.80       27.80      2.81 o 
   2  13   3        5.00        4.38      1.73 o 
   3  13   3        6.97        4.95      1.82 o 
   4  13   3       32.27       31.37      2.90 o 
   5  13   3       77.85       84.08      5.68 o 
   6  13   3        7.02        7.78      3.07 o 
   7  13   3        3.16        5.45      2.43 o 
   8  13   3       27.77       32.68      3.70 o 
   9  13   3        0.42        3.24      2.90 o 
 -11  14   3        8.51       14.00      3.96 o 
 -10  14   3       11.56       19.96      4.22 o 
  -9  14   3        2.60        1.20      3.30 o 
  -8  14   3       17.64       21.21      3.17 o 
  -7  14   3        4.77        5.17      1.89 o 
  -6  14   3       56.14       60.68      6.44 o 
  -5  14   3        8.48        8.11      1.91 o 
  -4  14   3        1.30        0.95      1.82 o 
  -3  14   3      111.39      101.14      8.38 o 
  -2  14   3        8.39        2.32      1.82 o 
  -1  14   3       54.27       44.36      3.77 o 
   0  14   3       67.20       67.90      4.82 o 
   1  14   3        0.57       -1.65      1.65 o 
   2  14   3        3.29        1.14      1.73 o 
   3  14   3        7.96        6.32      1.89 o 
   4  14   3        1.61        4.07      1.82 o 
   5  14   3       71.79       78.97      9.85 o 
   6  14   3        3.85        3.20      2.83 o 
   7  14   3       11.21       11.14      2.58 o 
   8  14   3        3.72        3.20      2.58 o 
   9  14   3        1.59        0.80      3.39 o 
 -10  15   3        0.14        1.20      3.39 o 
  -9  15   3        0.03        0.80      3.39 o 
  -8  15   3       12.69       15.58      3.87 o 
  -7  15   3       47.34       54.64      4.35 o 
  -6  15   3        0.10        1.74      1.82 o 
  -5  15   3       11.48       13.45      2.32 o 
  -4  15   3       26.47       19.40      2.87 o 
  -3  15   3       35.95       44.02      5.85 o 
  -2  15   3        5.61        1.24      1.82 o 
  -1  15   3        0.34        0.29      1.82 o 
   0  15   3       96.61      100.88      6.83 o 
   1  15   3        5.69        3.45      2.77 o 
   2  15   3        5.10        6.75      1.82 o 
   3  15   3       30.27       26.96      2.81 o 
   4  15   3        7.20        5.19      1.95 o 
   5  15   3        6.01        6.40      3.39 o 
   6  15   3        0.06       -2.25      3.07 o 
   7  15   3        0.10        3.45      2.58 o 
   8  15   3        1.26        2.83      4.80 o 
  -9  16   3        0.97        2.33      3.64 o 
  -8  16   3        2.06        2.40      3.39 o 
  -7  16   3       15.18       19.53      5.59 o 
  -6  16   3       36.67       42.28      3.98 o 
  -5  16   3        2.64        0.11      1.89 o 
  -4  16   3        1.23        0.11      1.89 o 
  -3  16   3        1.07       -0.51      1.95 o 
  -2  16   3        9.32       10.28      2.32 o 
  -1  16   3        0.55       -1.82      1.82 o 
   0  16   3       22.69       22.84      2.81 o 
   1  16   3        0.62       -1.24      1.82 o 
   2  16   3       23.81       22.87      2.81 o 
   3  16   3        5.78        7.40      1.95 o 
   4  16   3        2.41        1.31      2.19 o 
   5  16   3        0.72       -2.00      3.60 o 
   6  16   3        5.21       10.80      3.39 o 
   7  16   3        7.85        8.79      3.39 o 
  -8  17   3       16.68       18.39      4.22 o 
  -7  17   3        1.32        1.60      3.39 o 
  -6  17   3       22.98       37.23      5.08 o 
  -5  17   3        8.46        9.74      2.40 o 
  -4  17   3        1.39        2.80      1.95 o 
  -3  17   3       15.53       12.85      3.95 o 
  -2  17   3        0.09       -1.46      1.46 o 
  -1  17   3        0.66       -2.60      2.60 o 
   0  17   3        0.14       -0.80      1.82 o 
   1  17   3        4.35        4.50      1.89 o 
   2  17   3        1.10        2.47      1.82 o 
   3  17   3        1.65        1.60      1.82 o 
   4  17   3        4.67        3.42      3.07 o 
   5  17   3        1.82        2.80      3.39 o 
   6  17   3        0.04        2.00      3.39 o 
  -6  18   3        0.12        3.20      3.39 o 
  -5  18   3        0.26       -2.40      2.40 o 
  -4  18   3       16.40       13.18      2.49 o 
  -3  18   3        5.30        4.23      2.32 o 
  -2  18   3        0.38       -0.48      1.59 o 
  -1  18   3        1.64       -1.53      2.05 o 
   0  18   3        8.87       10.57      2.49 o 
   1  18   3        7.47        5.20      3.49 o 
   2  18   3        0.53        1.24      1.82 o 
   3  18   3        0.04       -2.10      3.07 o 
   4  18   3        0.21        2.80      3.39 o 
  -4  19   3        3.23        5.90      2.40 o 
  -3  19   3        0.01       -0.11      2.32 o 
  -2  19   3        0.01        1.00      1.95 o 
  -1  19   3        2.23        1.00      1.95 o 
   0  19   3        0.43       -1.20      2.73 o 
   1  19   3        0.34        1.26      2.32 o 
   2  19   3        5.60        5.02      2.32 o 
 -15   0   4        9.41        6.56      2.66 o 
 -14   0   4        7.56        8.53      2.50 o 
 -13   0   4      118.63      124.70      7.89 o 
 -12   0   4      427.61      348.86     19.79 o 
 -11   0   4      336.73      317.80     17.94 o 
 -10   0   4       36.62       41.11      3.17 o 
  -9   0   4        0.49        1.60      1.03 o 
  -8   0   4        0.06        0.64      0.94 o 
  -7   0   4        2.39        0.07      1.18 o 
  -6   0   4       12.00       17.42      1.27 o 
  -5   0   4       10.79        8.02      0.69 o 
  -4   0   4     2588.60     2701.73    113.52 o 
  -3   0   4     4922.98     5030.95    207.50 o 
  -2   0   4    14776.12    15372.10    687.74 o 
  -1   0   4     1010.78     1146.61     59.90 o 
   0   0   4     2096.14     2379.45     87.41 o 
   1   0   4      786.92      886.39     37.20 o 
   2   0   4      409.11      489.73     20.81 o 
   3   0   4      862.99      880.73     37.16 o 
   4   0   4      311.53      374.23     20.91 o 
   5   0   4       35.49       29.38      2.12 o 
   6   0   4       18.81       18.01      3.30 o 
   7   0   4       82.78       85.14      6.80 o 
   8   0   4       30.67       22.71      2.43 o 
   9   0   4      173.08      164.01     16.80 o 
  10   0   4        2.51        0.00      3.20 o 
  11   0   4        2.30        4.00      3.20 o 
  12   0   4        7.79        8.79      3.20 o 
 -15   1   4       31.21       31.11      3.29 o 
 -14   1   4        3.17        2.75      1.46 o 
 -13   1   4      143.13      136.85      6.05 o 
 -12   1   4       36.84       31.86      1.97 o 
 -11   1   4        9.13        9.30      1.29 o 
 -10   1   4      395.83      344.87     13.62 o 
  -9   1   4       86.60       84.72      3.73 o 
  -8   1   4      149.79      149.54      6.12 o 
  -7   1   4      929.85      949.88     34.01 o 
  -6   1   4      327.05      307.87     11.18 o 
  -5   1   4        5.84        4.60      0.46 o 
  -4   1   4       25.24       22.66      1.08 o 
  -3   1   4      145.93      155.06      4.89 o 
  -2   1   4      575.59      449.64     22.02 o 
  -1   1   4      582.71      505.02     15.18 o 
   0   1   4      150.52      135.33      4.10 o 
   1   1   4     1741.64     1903.98     55.25 o 
   2   1   4       29.35       32.12      1.34 o 
   3   1   4      830.43      868.64     27.28 o 
   4   1   4       30.41       40.75      1.85 o 
   5   1   4        4.44        4.88      0.96 o 
   6   1   4       49.00       53.33      2.83 o 
   7   1   4        7.77        6.88      1.17 o 
   8   1   4       31.71       29.48      2.35 o 
   9   1   4       75.15       61.44      5.88 o 
  10   1   4        0.04        1.43      1.78 o 
  11   1   4        1.08        1.15      2.40 o 
  12   1   4        3.74       10.05      3.31 o 
 -15   2   4        1.11        0.71      2.19 o 
 -14   2   4       11.74       13.65      1.72 o 
 -13   2   4        3.12        5.66      2.14 o 
 -12   2   4       48.90       42.87      2.21 o 
 -11   2   4        3.57        3.23      0.97 o 
 -10   2   4       25.62       23.38      2.17 o 
  -9   2   4        0.06        0.16      0.67 o 
  -8   2   4        0.00        1.22      0.62 o 
  -7   2   4        0.60        0.84      0.89 o 
  -6   2   4        0.96        0.88      0.51 o 
  -5   2   4       53.20       54.67      1.91 o 
  -4   2   4        9.08        8.58      0.60 o 
  -3   2   4       90.32       98.19      2.66 o 
  -2   2   4       33.07       33.97      1.27 o 
  -1   2   4      158.56      161.21      5.83 o 
   0   2   4      635.23      671.39     19.48 o 
   1   2   4       97.60       91.58      2.65 o 
   2   2   4      273.82      314.80     10.00 o 
   3   2   4      523.59      588.72     19.43 o 
   4   2   4      115.51      147.47      5.91 o 
   5   2   4        1.08        4.72      1.62 o 
   6   2   4        2.92        2.98      0.98 o 
   7   2   4       25.36       25.27      2.46 o 
   8   2   4        2.47       -0.05      1.89 o 
   9   2   4       56.74       51.97      3.22 o 
  10   2   4        8.36        6.96      1.21 o 
  11   2   4        6.74        9.89      2.06 o 
  12   2   4        0.12       -1.02      2.01 o 
 -15   3   4       17.20       20.03      2.58 o 
 -14   3   4        0.93       -0.19      1.57 o 
 -13   3   4       61.78       59.99      3.83 o 
 -12   3   4       13.22       10.79      1.27 o 
 -11   3   4        2.59        2.04      0.95 o 
 -10   3   4      290.65      301.07     10.98 o 
  -9   3   4       39.59       41.18      1.73 o 
  -8   3   4      247.53      268.56      9.31 o 
  -7   3   4      564.99      629.01     19.79 o 
  -6   3   4      217.94      232.06      9.68 o 
  -5   3   4       72.31       65.59      2.14 o 
  -4   3   4      700.90      678.12     20.04 o 
  -3   3   4      287.54      309.97      8.76 o 
  -2   3   4      100.43      109.85      3.48 o 
  -1   3   4     2806.86     2959.25     86.27 o 
   0   3   4      137.29      120.95      4.10 o 
   1   3   4      115.45      143.22      4.43 o 
   2   3   4      257.24      260.01      9.29 o 
   3   3   4       25.80       29.18      1.44 o 
   4   3   4       79.12       68.72      2.73 o 
   5   3   4      135.64      178.92      6.67 o 
   6   3   4      265.33      247.00     12.64 o 
   7   3   4        7.48        6.52      1.13 o 
   8   3   4       44.65       43.93      2.96 o 
   9   3   4      184.30      150.87      8.04 o 
  10   3   4       75.91       64.58      4.35 o 
  11   3   4        0.58        1.87      1.82 o 
  12   3   4        4.66        6.27      2.06 o 
 -15   4   4        7.06        8.71      2.21 o 
 -14   4   4       18.93       16.98      2.30 o 
 -13   4   4      122.73      115.26      7.75 o 
 -12   4   4      221.71      164.52      8.82 o 
 -11   4   4      132.66      143.57      5.24 o 
 -10   4   4        0.87        2.24      0.75 o 
  -9   4   4       45.73       43.34      1.80 o 
  -8   4   4       46.06       49.57      2.05 o 
  -7   4   4       69.22       78.55      2.92 o 
  -6   4   4       65.25       88.82      3.04 o 
  -5   4   4      124.64      119.94      3.75 o 
  -4   4   4       65.26       74.33      2.39 o 
  -3   4   4      710.79      734.21     22.68 o 
  -2   4   4     6244.51     6737.16    196.86 o 
  -1   4   4      409.11      404.49     12.76 o 
   0   4   4      198.55      230.34      8.24 o 
   1   4   4      609.91      655.72     23.03 o 
   2   4   4      133.39      123.42      5.47 o 
   3   4   4      257.45      294.08     11.79 o 
   4   4   4      894.90     1010.28     36.14 o 
   5   4   4       27.01       33.34      1.62 o 
   6   4   4        7.36        4.57      1.11 o 
   7   4   4       21.98       20.49      1.47 o 
   8   4   4       49.89       52.63      4.07 o 
   9   4   4       44.12       40.32      3.77 o 
  10   4   4        0.96       -1.15      2.21 o 
  11   4   4        6.05        6.12      2.01 o 
  12   4   4        0.16        0.31      2.11 o 
 -15   5   4        1.12        0.72      1.88 o 
 -14   5   4        2.50        2.08      1.88 o 
 -13   5   4       50.52       45.24      3.20 o 
 -12   5   4       45.05       41.07      2.90 o 
 -11   5   4        2.48        1.52      0.96 o 
 -10   5   4      174.51      179.13      7.48 o 
  -9   5   4      165.15      167.95      5.97 o 
  -8   5   4       35.41       34.47      1.60 o 
  -7   5   4        8.87        7.95      0.72 o 
  -6   5   4       37.11       38.82      1.57 o 
  -5   5   4       12.54       13.02      0.80 o 
  -4   5   4        0.62        0.17      0.52 o 
  -3   5   4        5.62        7.32      0.64 o 
  -2   5   4      102.54      109.06      3.81 o 
  -1   5   4       68.62       69.25      4.04 o 
   0   5   4       89.37       94.86      3.79 o 
   1   5   4      160.10      175.79      6.46 o 
   2   5   4      136.22      146.70      5.42 o 
   3   5   4      351.48      406.14     14.35 o 
   4   5   4      110.43      134.00      6.32 o 
   5   5   4        0.51        1.06      0.60 o 
   6   5   4       14.45       16.80      1.43 o 
   7   5   4       66.33       75.39      4.66 o 
   8   5   4       16.89       18.01      2.04 o 
   9   5   4       25.06       26.30      2.57 o 
  10   5   4       10.93        9.95      2.58 o 
  11   5   4        2.93       -0.24      2.43 o 
  12   5   4        0.74        3.81      2.21 o 
 -14   6   4       15.97       13.10      2.30 o 
 -13   6   4       35.79       34.99      2.48 o 
 -12   6   4      171.21      157.57      8.72 o 
 -11   6   4       21.74       20.09      1.53 o 
 -10   6   4       10.51       10.04      1.27 o 
  -9   6   4       78.21       67.16      3.22 o 
  -8   6   4      260.35      278.48      9.59 o 
  -7   6   4        4.12        2.46      0.73 o 
  -6   6   4       67.94       62.71      2.42 o 
  -5   6   4      260.65      254.61      8.71 o 
  -4   6   4        4.43        6.51      0.71 o 
  -3   6   4       69.73       89.99      3.52 o 
  -2   6   4        0.17       -0.37      1.55 o 
  -1   6   4     2135.62     2027.11     85.09 o 
   0   6   4      262.07      276.42     10.04 o 
   1   6   4        1.71        4.88      0.69 o 
   2   6   4      139.14      160.39      5.88 o 
   3   6   4      630.18      697.44     29.84 o 
   4   6   4      197.96      218.88      9.70 o 
   5   6   4       36.90       42.90      2.38 o 
   6   6   4        8.18       11.96      1.30 o 
   7   6   4        0.05       -1.08      1.08 o 
   8   6   4        3.01        0.60      1.60 o 
   9   6   4       97.80       99.79      6.90 o 
  10   6   4       17.01       16.01      2.48 o 
  11   6   4       16.57       16.73      3.05 o 
  12   6   4        0.98       -2.83      2.83 o 
 -14   7   4        2.26        3.28      1.92 o 
 -13   7   4       12.60        8.43      1.82 o 
 -12   7   4       12.62       12.26      1.51 o 
 -11   7   4        0.18       -0.96      0.96 o 
 -10   7   4       73.59       86.11      4.12 o 
  -9   7   4        5.31        5.23      0.91 o 
  -8   7   4      143.74      150.29      5.29 o 
  -7   7   4      156.56      163.08      6.13 o 
  -6   7   4      241.25      248.16      9.12 o 
  -5   7   4       10.50       15.66      0.96 o 
  -4   7   4      159.76      223.27      8.23 o 
  -3   7   4       15.24       13.84      1.11 o 
  -2   7   4       63.25       70.95      3.19 o 
  -1   7   4     2178.05     1992.59     94.40 o 
   0   7   4       11.46        8.16      1.32 o 
   1   7   4       70.78       74.75      3.19 o 
   2   7   4      261.82      273.09     10.80 o 
   3   7   4        4.77        3.92      0.79 o 
   4   7   4       39.50       48.57      2.32 o 
   5   7   4       30.51       32.20      2.05 o 
   6   7   4      293.51      335.72     19.62 o 
   7   7   4       10.05       11.34      1.96 o 
   8   7   4       64.91       65.69      4.19 o 
   9   7   4       51.84       51.80      3.78 o 
  10   7   4       57.11       53.56      6.57 o 
  11   7   4        0.54       -2.08      2.08 o 
 -14   8   4       31.02       34.50      3.58 o 
 -13   8   4       36.16       43.18      6.81 o 
 -12   8   4       46.59       42.59      2.46 o 
 -11   8   4       11.38       12.77      1.32 o 
 -10   8   4       23.65       20.04      1.68 o 
  -9   8   4       63.74       75.33      3.55 o 
  -8   8   4      129.99      142.80      5.59 o 
  -7   8   4      163.52      175.98      6.65 o 
  -6   8   4       10.11        9.48      1.01 o 
  -5   8   4       12.40       10.86      1.13 o 
  -4   8   4        0.03       -0.18      1.16 o 
  -3   8   4        9.20       12.39      1.84 o 
  -2   8   4      667.30      630.15     26.82 o 
  -1   8   4        8.84       12.26      1.29 o 
   0   8   4       53.56       65.36      3.28 o 
   1   8   4       25.37       21.77      1.77 o 
   2   8   4        6.16        5.90      1.04 o 
   3   8   4       10.47       10.36      1.08 o 
   4   8   4      288.33      272.94     13.46 o 
   5   8   4       30.81       32.24      2.16 o 
   6   8   4        1.15        2.57      1.14 o 
   7   8   4        6.69        8.46      1.87 o 
   8   8   4        8.55        6.20      2.00 o 
   9   8   4        1.34        4.20      2.00 o 
  10   8   4        7.09        8.37      2.08 o 
  11   8   4        0.20       -2.43      2.43 o 
 -13   9   4        2.87        1.52      1.88 o 
 -12   9   4        3.30        4.69      2.32 o 
 -11   9   4       10.38       10.60      1.75 o 
 -10   9   4       10.79        8.50      1.84 o 
  -9   9   4      180.95      194.17     10.06 o 
  -8   9   4       26.32       30.45      2.21 o 
  -7   9   4       91.38       95.89      4.69 o 
  -6   9   4       15.97       17.24      1.30 o 
  -5   9   4        7.72        4.40      1.36 o 
  -4   9   4        0.31       -0.61      1.56 o 
  -3   9   4       26.72       26.45      2.17 o 
  -2   9   4      187.10      173.39      8.65 o 
  -1   9   4        0.02        1.10      1.33 o 
   0   9   4      112.54      117.75      6.17 o 
   1   9   4       20.32       20.79      2.19 o 
   2   9   4      117.40      115.40      5.30 o 
   3   9   4        6.67        6.43      1.53 o 
   4   9   4       44.92       46.36      2.93 o 
   5   9   4        6.63        5.64      1.67 o 
   6   9   4        0.08       -0.94      1.62 o 
   7   9   4       28.07       32.65      2.80 o 
   8   9   4        5.76        5.19      2.00 o 
   9   9   4        3.21        4.14      2.31 o 
  10   9   4        1.51        5.90      2.27 o 
  11   9   4        0.75        2.13      2.77 o 
 -13  10   4       23.04       29.03      4.66 o 
 -12  10   4       73.85       72.71      7.62 o 
 -11  10   4       28.86       30.22      3.70 o 
 -10  10   4        3.83        1.07      2.31 o 
  -9  10   4       47.21       46.39      4.16 o 
  -8  10   4      349.82      395.58     23.26 o 
  -7  10   4        0.51        1.69      1.25 o 
  -6  10   4       53.19       54.50      2.89 o 
  -5  10   4       29.35       25.76      2.17 o 
  -4  10   4        3.19        1.86      1.31 o 
  -3  10   4      252.58      247.11     12.16 o 
  -2  10   4      100.97       80.47      4.35 o 
  -1  10   4      875.29      877.18     41.38 o 
   0  10   4        0.15       -1.33      1.33 o 
   1  10   4      173.98      187.01      9.56 o 
   2  10   4        9.67        6.32      1.11 o 
   3  10   4      215.23      212.53     12.03 o 
   4  10   4       38.32       44.78      3.58 o 
   5  10   4       41.88       40.82      2.59 o 
   6  10   4       40.55       42.48      3.20 o 
   7  10   4       27.34       27.71      2.68 o 
   8  10   4       10.52       12.36      2.27 o 
   9  10   4        3.58        2.88      2.08 o 
  10  10   4        4.66        5.33      2.77 o 
 -12  11   4        3.09        5.78      3.64 o 
 -11  11   4        5.10        2.10      3.07 o 
 -10  11   4        3.36        2.13      2.31 o 
  -9  11   4       51.63       59.13      5.83 o 
  -8  11   4       30.82       38.53      3.99 o 
  -7  11   4      191.26      234.36     11.93 o 
  -6  11   4       21.55       18.66      2.32 o 
  -5  11   4        1.99        1.16      1.31 o 
  -4  11   4        0.69        0.53      1.27 o 
  -3  11   4       74.68       68.73      3.94 o 
  -2  11   4       18.37       19.91      1.82 o 
  -1  11   4      472.06      443.41     21.24 o 
   0  11   4       32.63       25.92      2.59 o 
   1  11   4       10.45        8.38      1.73 o 
   2  11   4       44.88       51.82      2.87 o 
   3  11   4       85.05       71.34      4.71 o 
   4  11   4        5.53        8.43      1.53 o 
   5  11   4        0.88        0.85      1.53 o 
   6  11   4        1.38        2.83      1.82 o 
   7  11   4       29.38       31.44      2.88 o 
   8  11   4        0.30       -0.60      2.00 o 
   9  11   4        0.44        0.40      2.00 o 
  10  11   4       17.83       15.19      3.96 o 
 -12  12   4        3.09        2.00      3.39 o 
 -11  12   4        0.00        3.20      3.39 o 
 -10  12   4        2.65        0.24      2.43 o 
  -9  12   4       41.36       40.41      4.16 o 
  -8  12   4        5.51        8.99      4.20 o 
  -7  12   4       53.80       69.26      5.37 o 
  -6  12   4       13.06       13.17      2.21 o 
  -5  12   4        3.39        1.77      1.36 o 
  -4  12   4        0.03        0.23      1.36 o 
  -3  12   4        7.67        7.03      1.36 o 
  -2  12   4       38.77       38.41      2.64 o 
  -1  12   4        9.73       11.40      1.76 o 
   0  12   4        3.21        1.28      1.65 o 
   1  12   4        5.60        6.00      1.65 o 
   2  12   4       17.72       20.89      2.32 o 
   3  12   4       12.98       13.30      2.00 o 
   4  12   4        8.67        8.59      1.82 o 
   5  12   4        8.65        4.68      1.73 o 
   6  12   4       40.76       40.45      3.83 o 
   7  12   4        1.17        0.53      2.31 o 
   8  12   4       12.30       16.23      2.90 o 
   9  12   4        5.52        1.67      3.60 o 
 -11  13   4        0.10        2.40      3.39 o 
 -10  13   4        0.80        5.72      8.79 o 
  -9  13   4        1.68        1.07      2.31 o 
  -8  13   4       31.56       35.20      3.99 o 
  -7  13   4        0.01        1.81      1.82 o 
  -6  13   4        8.60        8.38      2.21 o 
  -5  13   4        1.60        2.05      1.36 o 
  -4  13   4       66.39       66.08      4.99 o 
  -3  13   4        5.32        6.64      1.59 o 
  -2  13   4        4.94        4.10      1.59 o 
  -1  13   4       11.35        8.87      1.76 o 
   0  13   4        5.18        5.32      1.73 o 
   1  13   4       41.42       37.88      3.29 o 
   2  13   4       11.72       11.87      1.82 o 
   3  13   4        0.23        2.29      1.73 o 
   4  13   4        4.03        2.94      1.73 o 
   5  13   4       43.07       51.65      3.98 o 
   6  13   4        0.05       -1.11      2.11 o 
   7  13   4        1.96        1.86      2.31 o 
   8  13   4        7.48       14.40      3.96 o 
   9  13   4        2.20        2.18      6.80 o 
 -11  14   4       21.29       24.92      4.53 o 
 -10  14   4       18.54       30.86      8.00 o 
  -9  14   4        7.50        3.20      3.39 o 
  -8  14   4        3.68        4.50      2.58 o 
  -7  14   4       16.79       17.01      2.49 o 
  -6  14   4       10.15       11.40      2.32 o 
  -5  14   4       23.49       20.58      2.17 o 
  -4  14   4        0.18       -1.41      1.41 o 
  -3  14   4        1.84        0.50      1.46 o 
  -2  14   4      107.81      108.80      5.96 o 
  -1  14   4       59.26       50.11      3.46 o 
   0  14   4        2.19        2.67      1.73 o 
   1  14   4       34.24       38.06      3.29 o 
   2  14   4        8.37       11.89      3.42 o 
   3  14   4       71.25       81.45      5.41 o 
   4  14   4       13.50       15.93      2.32 o 
   5  14   4        1.38        2.00      4.40 o 
   6  14   4        1.83        1.96      2.11 o 
   7  14   4        7.69       10.45      2.58 o 
   8  14   4        0.09        1.96      3.07 o 
 -10  15   4        1.34        3.20      3.96 o 
  -9  15   4        3.84        5.59      3.96 o 
  -8  15   4       20.20       20.66      4.40 o 
  -7  15   4       18.62       20.86      2.81 o 
  -6  15   4       10.17       11.90      2.40 o 
  -5  15   4       12.89        7.89      1.82 o 
  -4  15   4        4.54        3.99      1.62 o 
  -3  15   4       55.90       46.51      3.93 o 
  -2  15   4        0.10        0.40      1.46 o 
  -1  15   4       28.27       26.66      3.58 o 
   0  15   4       25.87       25.98      2.90 o 
   1  15   4       19.62       19.12      2.69 o 
   2  15   4       38.80       42.83      3.77 o 
   3  15   4       15.82       16.55      2.32 o 
   4  15   4        0.33       -1.46      1.82 o 
   5  15   4        0.14        3.85      3.07 o 
   6  15   4        5.16        4.07      3.07 o 
   7  15   4        1.36        0.73      3.07 o 
  -9  16   4        8.85       11.99      4.80 o 
  -8  16   4        0.01        2.00      3.39 o 
  -7  16   4        0.00       -0.80      2.07 o 
  -6  16   4        0.30       -1.46      1.67 o 
  -5  16   4        5.57        4.58      1.67 o 
  -4  16   4       18.31       16.62      2.11 o 
  -3  16   4        0.00        1.76      1.59 o 
  -2  16   4        0.03       -0.35      1.46 o 
  -1  16   4        2.64        1.63      1.49 o 
   0  16   4       44.07       41.56      3.64 o 
   1  16   4        3.99        1.46      1.82 o 
   2  16   4        6.09        6.55      2.03 o 
   3  16   4       16.66       14.10      2.32 o 
   4  16   4        0.93        3.85      3.07 o 
   5  16   4        7.67        6.40      3.39 o 
   6  16   4        4.33        0.36      4.80 o 
  -7  17   4        0.52       -1.82      2.32 o 
  -6  17   4       22.85       26.74      3.45 o 
  -5  17   4        0.06        0.88      1.88 o 
  -4  17   4        8.23        9.68      1.92 o 
  -3  17   4        1.95       -0.15      1.63 o 
  -2  17   4        0.63        1.41      2.21 o 
  -1  17   4        6.83        6.67      1.95 o 
   0  17   4        4.51        4.95      2.21 o 
   1  17   4        4.55        4.09      2.21 o 
   2  17   4        1.21       -0.70      1.73 o 
   3  17   4        0.36        0.44      1.82 o 
   4  17   4        0.98        0.51      3.07 o 
   5  17   4        4.57        4.40      4.40 o 
  -6  18   4        6.62        6.98      2.40 o 
  -5  18   4        0.00       -0.40      1.88 o 
  -4  18   4        1.81        1.79      1.95 o 
  -3  18   4        4.12        1.15      2.32 o 
  -2  18   4       10.12        7.53      2.32 o 
  -1  18   4        1.21        0.11      2.21 o 
   0  18   4        0.13        3.40      1.95 o 
   1  18   4        0.02       -1.30      2.21 o 
   2  18   4        0.10        0.84      3.02 o 
   3  18   4        6.30        7.20      3.39 o 
  -3  19   4        3.06       -0.60      2.40 o 
  -2  19   4        1.15        3.54      2.32 o 
  -1  19   4        0.14        1.15      2.74 o 
   0  19   4        1.33        0.23      2.32 o 
 -15   1   5        2.19        2.70      1.63 o 
 -14   1   5        8.24        5.49      1.55 o 
 -13   1   5      201.91      176.81      9.02 o 
 -12   1   5       28.70       28.53      1.77 o 
 -11   1   5        1.13        1.08      0.97 o 
 -10   1   5      165.59      166.29      5.99 o 
  -9   1   5       21.77       23.99      1.33 o 
  -8   1   5      189.47      190.75      7.21 o 
  -7   1   5       24.60       25.43      1.14 o 
  -6   1   5        1.81        2.88      0.51 o 
  -5   1   5      424.26      412.44     12.39 o 
  -4   1   5      124.05      113.46      3.96 o 
  -3   1   5     2580.01     2735.41     95.02 o 
  -2   1   5      544.48      561.02     22.80 o 
  -1   1   5      622.20      611.81     21.07 o 
   0   1   5     1981.92     1934.51     72.71 o 
   1   1   5      519.49      617.55     23.73 o 
   2   1   5        0.05       -0.34      0.59 o 
   3   1   5     1186.99     1335.12     51.54 o 
   4   1   5       77.91       73.95      2.96 o 
   5   1   5       46.50       50.04      2.35 o 
   6   1   5      153.75      148.75      6.17 o 
   7   1   5       48.06       45.08      3.93 o 
   8   1   5       62.40       56.21      2.91 o 
   9   1   5       20.68       23.44      3.69 o 
  10   1   5       12.66       16.83      2.83 o 
  11   1   5       27.17       31.21      3.39 o 
  12   1   5        1.28        6.18      2.21 o 
 -15   2   5        2.20        3.90      1.93 o 
 -14   2   5        3.08        3.37      1.55 o 
 -13   2   5       62.36       50.50      3.09 o 
 -12   2   5       65.48       50.45      3.32 o 
 -11   2   5       89.71       88.48      3.69 o 
 -10   2   5       90.35       83.57      3.49 o 
  -9   2   5       17.44       16.80      1.28 o 
  -8   2   5      635.72      594.31     22.83 o 
  -7   2   5       88.99       82.62      2.99 o 
  -6   2   5      607.96      612.74     19.32 o 
  -5   2   5       40.57       45.70      1.81 o 
  -4   2   5      303.97      295.26     13.01 o 
  -3   2   5        8.86        8.50      0.74 o 
  -2   2   5     6967.50     7458.86    242.31 o 
  -1   2   5     1620.19     1576.57     51.06 o 
   0   2   5      550.57      616.53     18.29 o 
   1   2   5     1144.50     1111.97     36.88 o 
   2   2   5      137.94      135.46      5.43 o 
   3   2   5      939.53      896.81     34.66 o 
   4   2   5        2.11        1.04      0.69 o 
   5   2   5        5.24        4.11      1.24 o 
   6   2   5       24.33       26.65      2.50 o 
   7   2   5       94.33       88.76      6.59 o 
   8   2   5      119.13       94.11      5.86 o 
   9   2   5      382.75      317.01     14.05 o 
  10   2   5       51.10       45.15      3.70 o 
  11   2   5        2.69        4.64      1.88 o 
  12   2   5        2.09        3.42      2.21 o 
 -15   3   5        7.12        8.17      2.01 o 
 -14   3   5        0.68        0.49      1.41 o 
 -13   3   5       54.69       45.18      5.88 o 
 -12   3   5        0.90       -0.34      0.97 o 
 -11   3   5       85.07       83.53      3.56 o 
 -10   3   5       21.47       19.23      1.45 o 
  -9   3   5      213.41      222.10      7.76 o 
  -8   3   5      170.43      180.58      5.91 o 
  -7   3   5       35.14       32.98      1.44 o 
  -6   3   5       69.42       62.42      3.50 o 
  -5   3   5      153.37      162.36      5.64 o 
  -4   3   5      269.93      308.02      9.80 o 
  -3   3   5      951.68      942.78     33.86 o 
  -2   3   5      326.76      348.39     12.56 o 
  -1   3   5      523.83      543.79     18.11 o 
   0   3   5      186.01      166.73      5.72 o 
   1   3   5      194.66      191.23      6.24 o 
   2   3   5       44.76       61.57      2.14 o 
   3   3   5      271.17      330.48     12.84 o 
   4   3   5       19.18       18.66      1.66 o 
   5   3   5       11.64       13.57      1.44 o 
   6   3   5       44.13       43.53      2.53 o 
   7   3   5        8.89        9.88      1.28 o 
   8   3   5       72.21       67.64      4.13 o 
   9   3   5       29.45       33.01      4.22 o 
  10   3   5        2.24        0.96      1.88 o 
  11   3   5       10.62       12.06      2.28 o 
  12   3   5        2.60        7.24      3.38 o 
 -15   4   5        6.33        4.56      1.88 o 
 -14   4   5        3.75        2.11      1.43 o 
 -13   4   5        1.85        3.96      1.38 o 
 -12   4   5        0.17       -1.00      1.00 o 
 -11   4   5        0.18       -0.85      0.85 o 
 -10   4   5      314.86      315.03     10.20 o 
  -9   4   5       26.64       25.94      1.45 o 
  -8   4   5      358.65      361.27     12.21 o 
  -7   4   5       11.05       13.65      1.05 o 
  -6   4   5      177.69      157.33      5.14 o 
  -5   4   5       70.44       70.92      2.67 o 
  -4   4   5       35.36       42.00      1.81 o 
  -3   4   5     1481.05     1613.12     56.66 o 
  -2   4   5      403.10      400.44     14.21 o 
  -1   4   5        9.09        9.06      0.94 o 
   0   4   5        0.44        1.05      0.50 o 
   1   4   5      115.78      118.18      4.13 o 
   2   4   5       58.19       52.13      1.99 o 
   3   4   5       84.30       87.31      3.68 o 
   4   4   5       60.01       56.42      3.64 o 
   5   4   5        6.33        6.14      1.02 o 
   6   4   5        7.92        9.48      1.36 o 
   7   4   5        0.02       -1.50      1.50 o 
   8   4   5       96.69       86.37      6.59 o 
   9   4   5       45.61       38.93      3.77 o 
  10   4   5        6.13        1.42      4.29 o 
  11   4   5        7.36       12.32      2.52 o 
 -14   5   5        8.89        7.27      1.62 o 
 -13   5   5      126.07      102.92      5.08 o 
 -12   5   5       86.83       73.81      3.16 o 
 -11   5   5        9.46        6.84      1.08 o 
 -10   5   5       15.19       12.41      1.11 o 
  -9   5   5      150.93      138.67      4.99 o 
  -8   5   5        0.02        1.95      0.96 o 
  -7   5   5      108.33      102.62      3.86 o 
  -6   5   5      515.59      549.64     18.58 o 
  -5   5   5      397.48      379.69     14.74 o 
  -4   5   5     1010.85     1045.22     37.23 o 
  -3   5   5     1131.24     1120.88     39.85 o 
  -2   5   5      468.49      507.04     19.53 o 
  -1   5   5      829.65      829.78     31.77 o 
   0   5   5      425.09      421.83     15.19 o 
   1   5   5       53.67       45.24      1.78 o 
   2   5   5      312.31      302.33     10.99 o 
   3   5   5       32.95       41.01      2.36 o 
   4   5   5        5.71        4.83      0.92 o 
   5   5   5        5.12        7.32      1.02 o 
   6   5   5      102.82      124.40      7.16 o 
   7   5   5        3.51        1.84      1.47 o 
   8   5   5       70.76       67.53      4.19 o 
   9   5   5        0.42        0.80      2.31 o 
  10   5   5        2.54        1.34      2.38 o 
  11   5   5       12.29        8.94      3.07 o 
 -14   6   5       28.14       32.38      3.05 o 
 -13   6   5        1.39        1.69      1.46 o 
 -12   6   5        1.39        0.65      1.38 o 
 -11   6   5       32.20       32.26      1.97 o 
 -10   6   5       37.22       37.03      1.99 o 
  -9   6   5      138.20      142.49      6.26 o 
  -8   6   5      462.57      484.44     19.02 o 
  -7   6   5        8.16       11.15      1.19 o 
  -6   6   5        9.95        8.65      0.86 o 
  -5   6   5       98.43      104.87      3.85 o 
  -4   6   5      290.12      326.36     12.67 o 
  -3   6   5       90.74      102.30      4.35 o 
  -2   6   5      984.50      970.58     40.89 o 
  -1   6   5        1.58       -0.31      0.69 o 
   0   6   5     1545.69     1576.44     60.29 o 
   1   6   5      436.38      444.39     15.88 o 
   2   6   5       11.03       13.22      1.01 o 
   3   6   5       31.85       33.26      1.63 o 
   4   6   5        0.43       -0.15      1.00 o 
   5   6   5        0.05       -0.30      1.13 o 
   6   6   5        0.29        1.54      3.13 o 
   7   6   5        0.04        0.00      2.07 o 
   8   6   5       21.51       16.73      2.29 o 
   9   6   5       78.49       61.68      6.12 o 
  10   6   5       10.43       10.22      2.69 o 
  11   6   5        4.06        1.20      2.83 o 
 -14   7   5        0.01        3.28      2.19 o 
 -13   7   5        2.44        4.95      1.46 o 
 -12   7   5        3.60        3.21      1.46 o 
 -11   7   5        8.91        8.18      1.24 o 
 -10   7   5       56.01       57.79      3.02 o 
  -9   7   5       15.15       18.68      1.90 o 
  -8   7   5       75.28       86.46      3.65 o 
  -7   7   5       19.39       21.72      1.78 o 
  -6   7   5       16.52       16.28      1.38 o 
  -5   7   5        4.25        5.37      0.91 o 
  -4   7   5        4.53        3.09      1.06 o 
  -3   7   5      141.50      138.63      5.76 o 
  -2   7   5       22.77       21.84      1.96 o 
  -1   7   5       10.46       13.72      1.11 o 
   0   7   5        1.92        4.17      0.86 o 
   1   7   5       31.56       33.17      2.49 o 
   2   7   5      263.32      267.78     10.47 o 
   3   7   5        2.77        1.79      1.00 o 
   4   7   5        0.44        0.31      1.25 o 
   5   7   5        2.92        4.00      1.29 o 
   6   7   5       35.93       32.52      2.57 o 
   7   7   5        3.32        0.04      1.67 o 
   8   7   5      115.75      110.96      7.97 o 
   9   7   5       21.25       25.57      3.93 o 
  10   7   5        1.69       -0.27      2.31 o 
  11   7   5        2.10       -0.15      3.07 o 
 -14   8   5        0.28        2.74      2.01 o 
 -13   8   5        1.80        2.14      2.42 o 
 -12   8   5        8.48        7.90      1.68 o 
 -11   8   5        1.50        0.70      1.24 o 
 -10   8   5       63.10       68.44      3.59 o 
  -9   8   5       50.22       51.94      3.06 o 
  -8   8   5        9.16       11.05      1.30 o 
  -7   8   5      136.61      171.20      7.92 o 
  -6   8   5        7.21        3.24      1.13 o 
  -5   8   5       85.20       78.38      4.19 o 
  -4   8   5       42.95       47.02      3.18 o 
  -3   8   5      701.87      722.54     30.41 o 
  -2   8   5      169.41      179.16      8.45 o 
  -1   8   5       10.63       22.38      1.55 o 
   0   8   5       12.56       14.74      1.27 o 
   1   8   5       38.31       39.97      2.02 o 
   2   8   5       20.13       16.53      1.43 o 
   3   8   5       45.28       47.49      2.73 o 
   4   8   5        3.16        4.06      1.22 o 
   5   8   5        0.01        0.00      1.41 o 
   6   8   5        2.32        4.46      1.67 o 
   7   8   5       39.50       32.87      3.70 o 
   8   8   5      118.79      115.73      6.78 o 
   9   8   5      116.44      100.76      6.07 o 
  10   8   5        8.38        3.00      2.97 o 
 -13   9   5       44.14       40.00      3.87 o 
 -12   9   5       75.38       77.14      4.68 o 
 -11   9   5        0.51        1.86      1.96 o 
 -10   9   5        2.15        3.48      1.48 o 
  -9   9   5        0.35       -0.27      1.38 o 
  -8   9   5      130.14      148.63      6.96 o 
  -7   9   5       18.71       22.36      2.27 o 
  -6   9   5       68.79       66.96      3.48 o 
  -5   9   5       51.14       48.39      2.98 o 
  -4   9   5      196.77      195.43      9.66 o 
  -3   9   5      699.31      693.70     34.19 o 
  -2   9   5      136.33      145.57      7.39 o 
  -1   9   5      130.98      128.76      5.84 o 
   0   9   5      132.34      139.62      5.80 o 
   1   9   5       80.78       82.91      3.61 o 
   2   9   5      154.75      142.07      6.48 o 
   3   9   5        5.90        7.07      1.11 o 
   4   9   5        4.45        4.13      1.29 o 
   5   9   5       10.66        5.79      1.90 o 
   6   9   5        0.67       -0.79      1.53 o 
   7   9   5       18.94       18.80      2.40 o 
   8   9   5       23.48       22.50      2.68 o 
   9   9   5        0.63        3.23      2.17 o 
  10   9   5        0.22        0.35      2.58 o 
 -13  10   5        0.03       -1.93      2.28 o 
 -12  10   5        9.91        9.50      2.69 o 
 -11  10   5       56.57       58.74      6.23 o 
 -10  10   5       11.11       10.80      2.01 o 
  -9  10   5        4.98        1.43      1.76 o 
  -8  10   5       63.78       68.46      4.46 o 
  -7  10   5        8.84        8.29      1.84 o 
  -6  10   5       46.86       41.96      2.98 o 
  -5  10   5        6.28        4.64      1.84 o 
  -4  10   5       70.36       65.52      3.79 o 
  -3  10   5       34.97       39.42      2.68 o 
  -2  10   5       65.22       76.19      3.78 o 
  -1  10   5        2.25        0.69      1.22 o 
   0  10   5      292.19      295.31     14.16 o 
   1  10   5       33.55       27.65      1.71 o 
   2  10   5       31.18       32.68      2.07 o 
   3  10   5        3.29        2.97      1.06 o 
   4  10   5        0.04        2.44      1.84 o 
   5  10   5       21.53       26.54      2.65 o 
   6  10   5        7.01        6.80      2.00 o 
   7  10   5        2.42        1.77      1.76 o 
   8  10   5        9.93        9.60      2.27 o 
   9  10   5        5.97        3.73      2.77 o 
  10  10   5        0.00        0.61      2.43 o 
 -12  11   5       11.36        9.50      2.81 o 
 -11  11   5        0.08       -2.11      2.11 o 
 -10  11   5        5.64       -0.40      1.98 o 
  -9  11   5        0.00       -1.72      1.82 o 
  -8  11   5        0.38        0.04      1.76 o 
  -7  11   5       10.98       15.73      2.08 o 
  -6  11   5       22.77       22.75      2.18 o 
  -5  11   5       24.64       24.09      2.91 o 
  -4  11   5        1.89        1.15      1.36 o 
  -3  11   5        1.39        3.32      1.47 o 
  -2  11   5        0.49        1.09      1.59 o 
  -1  11   5      128.29      122.23      6.36 o 
   0  11   5        1.32        2.29      1.29 o 
   1  11   5        8.86        8.02      1.03 o 
   2  11   5       95.26      110.60      5.90 o 
   3  11   5        0.07        1.40      1.56 o 
   4  11   5       13.29       15.13      1.93 o 
   5  11   5        0.35       -0.13      1.46 o 
   6  11   5        0.46       -1.72      1.72 o 
   7  11   5        1.41        2.12      2.08 o 
   8  11   5       15.40       15.19      2.90 o 
   9  11   5        0.95       -0.32      2.94 o 
 -12  12   5       22.75       23.53      3.29 o 
 -11  12   5       17.29       17.70      2.81 o 
 -10  12   5        0.34       -1.42      2.11 o 
  -9  12   5       32.06       32.59      3.29 o 
  -8  12   5        0.43       -0.43      1.93 o 
  -7  12   5        1.24        2.62      1.76 o 
  -6  12   5        8.77       10.66      1.82 o 
  -5  12   5        0.05       -1.34      1.41 o 
  -4  12   5       17.47       16.82      2.19 o 
  -3  12   5       97.44      101.66      5.55 o 
  -2  12   5      136.44      122.72      6.55 o 
  -1  12   5      263.16      259.39     12.84 o 
   0  12   5        0.41       -0.96      1.39 o 
   1  12   5        2.38       -0.35      1.15 o 
   2  12   5        0.23        0.25      1.11 o 
   3  12   5       31.12       34.42      2.75 o 
   4  12   5       13.84       14.53      2.01 o 
   5  12   5        0.24        0.48      1.35 o 
   6  12   5        6.58        4.70      2.08 o 
   7  12   5       25.24       23.55      2.80 o 
   8  12   5       55.26       58.22      5.22 o 
 -11  13   5        1.53        4.09      2.47 o 
 -10  13   5        1.06        0.80      2.32 o 
  -9  13   5       31.00       37.48      3.77 o 
  -8  13   5        7.59        9.20      4.24 o 
  -7  13   5      103.23      120.99      5.93 o 
  -6  13   5        8.96       13.48      1.88 o 
  -5  13   5        5.12        4.22      1.76 o 
  -4  13   5        3.78       -0.60      2.19 o 
  -3  13   5      211.23      220.63     11.07 o 
  -2  13   5       11.86        9.28      1.76 o 
  -1  13   5        3.75        5.15      1.76 o 
   0  13   5       25.04       21.83      2.17 o 
   1  13   5       30.86       30.57      3.35 o 
   2  13   5       16.78       17.92      1.59 o 
   3  13   5        9.74       13.13      2.21 o 
   4  13   5        1.66        4.88      1.82 o 
   5  13   5        0.49        1.17      1.82 o 
   6  13   5        7.38        7.29      2.43 o 
   7  13   5        1.42       -2.10      3.07 o 
   8  13   5        2.63        3.60      3.60 o 
 -10  14   5        0.04       -2.42      2.42 o 
  -9  14   5       15.59       11.04      3.35 o 
  -8  14   5        5.54        5.14      2.32 o 
  -7  14   5       13.06       13.55      2.11 o 
  -6  14   5       79.93       88.86      5.22 o 
  -5  14   5        0.67        1.39      1.79 o 
  -4  14   5        0.22        0.10      1.73 o 
  -3  14   5       58.24       66.92      4.19 o 
  -2  14   5        3.27        1.53      1.64 o 
  -1  14   5        0.27        0.76      1.53 o 
   0  14   5        0.00       -1.41      1.41 o 
   1  14   5        0.45       -0.32      1.65 o 
   2  14   5        2.27       -0.32      1.73 o 
   3  14   5        0.11        1.89      1.95 o 
   4  14   5        1.20        0.36      1.82 o 
   5  14   5       28.22       30.52      4.80 o 
   6  14   5        0.47       -0.80      2.83 o 
   7  14   5        5.90        8.55      3.64 o 
  -9  15   5        6.10        8.05      2.62 o 
  -8  15   5       18.58       15.23      3.19 o 
  -7  15   5        1.68        0.91      2.31 o 
  -6  15   5        9.67       12.77      2.11 o 
  -5  15   5        0.02       -0.53      1.63 o 
  -4  15   5        7.25        3.91      1.76 o 
  -3  15   5       10.28        8.96      1.82 o 
  -2  15   5        8.63        8.54      1.82 o 
  -1  15   5        3.99        2.71      1.76 o 
   0  15   5        2.98        0.10      2.47 o 
   1  15   5        3.90        6.51      2.21 o 
   2  15   5        5.62        7.33      2.21 o 
   3  15   5        0.67       -1.71      1.71 o 
   4  15   5        8.68        8.97      2.21 o 
   5  15   5        2.57        4.80      4.80 o 
   6  15   5        5.88        4.95      3.07 o 
  -8  16   5        1.65        0.46      2.34 o 
  -7  16   5        1.28       -1.67      1.67 o 
  -6  16   5       10.16       13.32      2.11 o 
  -5  16   5        4.33        2.16      1.88 o 
  -4  16   5        6.30        6.27      1.96 o 
  -3  16   5       20.20       19.00      2.23 o 
  -2  16   5       54.44       47.32      4.24 o 
  -1  16   5       88.38       92.65      7.01 o 
   0  16   5        2.52        2.42      2.21 o 
   1  16   5        8.31        8.24      2.21 o 
   2  16   5       24.35       25.57      2.81 o 
   3  16   5        0.68        0.61      1.89 o 
   4  16   5       13.40       12.86      3.64 o 
   5  16   5        0.00        0.22      3.07 o 
  -7  17   5        2.27        1.94      2.32 o 
  -6  17   5       19.36       25.63      3.39 o 
  -5  17   5        3.96        1.63      3.02 o 
  -4  17   5        1.46       -0.22      2.21 o 
  -3  17   5       10.76        8.91      2.32 o 
  -2  17   5        0.59        1.66      2.11 o 
  -1  17   5        4.70        1.54      2.11 o 
   0  17   5        0.98       -0.22      2.21 o 
   1  17   5        4.25        3.32      2.48 o 
   2  17   5        0.03        0.48      2.37 o 
   3  17   5        0.83        2.54      3.07 o 
  -5  18   5        2.06        1.56      2.21 o 
  -4  18   5        0.33       -0.48      2.21 o 
  -3  18   5       13.00       13.49      2.49 o 
  -2  18   5        8.66        6.26      2.40 o 
  -1  18   5        0.28        0.23      2.32 o 
   0  18   5        6.58        3.78      2.21 o 
   1  18   5        0.71        2.33      2.21 o 
 -15   0   6        0.93       -0.80      3.20 o 
 -14   0   6       26.86       15.00      3.20 o 
 -13   0   6        2.85       -0.36      1.50 o 
 -12   0   6       20.06       20.51      2.08 o 
 -11   0   6       61.13       60.42      5.31 o 
 -10   0   6      389.92      402.53     19.36 o 
  -9   0   6       79.56       86.77      4.69 o 
  -8   0   6     2442.32     2407.43    112.14 o 
  -7   0   6     2919.12     2432.78    114.18 o 
  -6   0   6       71.46       85.63      4.40 o 
  -5   0   6      451.54      419.74     17.60 o 
  -4   0   6     2665.88     2618.61    108.94 o 
  -3   0   6      549.27      503.07     26.52 o 
  -2   0   6       99.63      110.20      6.15 o 
  -1   0   6      978.35     1011.51     67.68 o 
   0   0   6       53.45       73.73      4.62 o 
   1   0   6       94.40      128.06      6.29 o 
   2   0   6      440.07      478.43     26.62 o 
   3   0   6     4007.88     4058.41    281.36 o 
   4   0   6      634.28      658.31     36.47 o 
   5   0   6        3.20        3.48      1.10 o 
   6   0   6       30.20       37.13      3.47 o 
   7   0   6      152.41      127.21      9.00 o 
   8   0   6       31.12       26.39      3.07 o 
   9   0   6        1.33       -0.53      1.43 o 
  10   0   6       30.31       36.79      5.60 o 
  11   0   6        4.06        9.60      4.00 o 
 -15   1   6        2.11        4.00      3.01 o 
 -14   1   6        0.09        3.12      1.71 o 
 -13   1   6        1.79       -1.18      1.18 o 
 -12   1   6       70.86       65.51      2.95 o 
 -11   1   6      185.22      172.93      6.68 o 
 -10   1   6      265.57      229.38     10.86 o 
  -9   1   6      249.47      238.74      7.89 o 
  -8   1   6      347.92      344.70     10.84 o 
  -7   1   6        2.33        5.27      0.92 o 
  -6   1   6        1.44        0.43      0.55 o 
  -5   1   6       79.96       67.19      2.40 o 
  -4   1   6       33.65       56.98      2.51 o 
  -3   1   6      517.96      529.94     19.62 o 
  -2   1   6       74.29       65.92      3.22 o 
  -1   1   6      165.94      141.93      5.26 o 
   0   1   6      108.68      102.44      4.19 o 
   1   1   6       45.43       58.84      3.20 o 
   2   1   6       25.19       27.02      1.41 o 
   3   1   6      125.27      135.73      7.02 o 
   4   1   6      138.37      150.44      5.77 o 
   5   1   6        0.89        1.23      0.81 o 
   6   1   6       82.62       75.32      4.13 o 
   7   1   6        5.28        5.61      1.44 o 
   8   1   6       89.66       62.79      3.22 o 
   9   1   6        0.99        1.92      1.65 o 
  10   1   6        3.39        7.02      2.50 o 
  11   1   6        3.31        8.65      2.43 o 
 -15   2   6        0.25        0.40      2.26 o 
 -14   2   6        0.10       -0.88      1.50 o 
 -13   2   6        4.28        6.97      1.55 o 
 -12   2   6        4.18        3.45      1.90 o 
 -11   2   6       31.80       28.70      1.64 o 
 -10   2   6       38.92       37.65      1.85 o 
  -9   2   6        4.99        3.59      1.10 o 
  -8   2   6        1.32        1.18      1.55 o 
  -7   2   6       77.23       78.28      2.53 o 
  -6   2   6        5.74        5.63      0.70 o 
  -5   2   6       13.03       12.21      0.94 o 
  -4   2   6       40.90       42.71      1.75 o 
  -3   2   6      132.79      147.87      5.36 o 
  -2   2   6        5.74        5.10      0.63 o 
  -1   2   6        2.46        4.31      0.61 o 
   0   2   6        6.22        3.20      0.72 o 
   1   2   6       16.42       12.12      0.79 o 
   2   2   6       19.81       23.53      1.21 o 
   3   2   6       68.76       63.73      4.16 o 
   4   2   6      100.69      111.23      5.61 o 
   5   2   6        0.32        0.06      0.81 o 
   6   2   6       17.04       17.42      2.37 o 
   7   2   6       20.44       17.37      1.63 o 
   8   2   6        0.71        1.51      1.13 o 
   9   2   6        0.79       -1.12      1.19 o 
  10   2   6        0.42       -1.38      1.96 o 
  11   2   6        0.07        3.00      2.04 o 
 -15   3   6        2.98        5.19      2.26 o 
 -14   3   6       17.16       21.16      2.17 o 
 -13   3   6       41.43       33.60      2.02 o 
 -12   3   6        0.69        0.24      1.17 o 
 -11   3   6        9.36        9.74      1.17 o 
 -10   3   6        0.42        0.25      1.16 o 
  -9   3   6       16.17       14.17      1.25 o 
  -8   3   6      592.44      572.75     19.18 o 
  -7   3   6       33.63       34.09      2.20 o 
  -6   3   6       18.59       17.70      1.21 o 
  -5   3   6      188.25      198.36      6.78 o 
  -4   3   6        6.51        3.37      0.99 o 
  -3   3   6      278.30      352.04     13.60 o 
  -2   3   6      315.65      381.98     13.59 o 
  -1   3   6      175.12      137.61      4.77 o 
   0   3   6      196.94      190.26      6.57 o 
   1   3   6      260.86      262.43      9.53 o 
   2   3   6        3.31        3.28      0.88 o 
   3   3   6        4.21        5.70      1.26 o 
   4   3   6      210.32      216.28      9.64 o 
   5   3   6       18.21       19.81      1.62 o 
   6   3   6        9.04        8.39      1.62 o 
   7   3   6        0.09       -1.08      1.08 o 
   8   3   6      133.89      104.54     10.09 o 
   9   3   6        7.83        7.51      1.67 o 
  10   3   6        3.21        4.22      2.25 o 
  11   3   6        0.17        0.49      2.71 o 
 -14   4   6       37.81       31.44      3.46 o 
 -13   4   6       14.15       13.94      1.57 o 
 -12   4   6       25.95       30.84      2.09 o 
 -11   4   6       10.23       15.90      1.31 o 
 -10   4   6        1.23        2.94      0.96 o 
  -9   4   6       38.77       34.79      2.15 o 
  -8   4   6      510.35      551.03     18.53 o 
  -7   4   6      490.35      442.81     15.79 o 
  -6   4   6       54.14       51.16      1.94 o 
  -5   4   6       14.82       11.58      0.84 o 
  -4   4   6      329.84      346.29     12.35 o 
  -3   4   6     1444.55     1589.57     56.33 o 
  -2   4   6        2.51        2.61      0.84 o 
  -1   4   6      123.73      129.83      4.56 o 
   0   4   6       96.39       99.69      3.71 o 
   1   4   6      217.77      234.11      8.05 o 
   2   4   6      356.02      391.53     14.15 o 
   3   4   6     1103.71     1084.21     46.37 o 
   4   4   6      231.73      212.86     10.40 o 
   5   4   6       52.00       46.97      2.78 o 
   6   4   6        0.00        1.43      1.36 o 
   7   4   6       27.10       22.63      2.01 o 
   8   4   6        4.59        2.80      1.66 o 
   9   4   6        0.00        0.69      1.66 o 
  10   4   6        0.86       -0.58      4.39 o 
 -14   5   6       14.76       18.71      2.42 o 
 -13   5   6        9.01        8.41      1.55 o 
 -12   5   6        5.78        7.08      1.33 o 
 -11   5   6       62.54       64.49      2.79 o 
 -10   5   6       68.80       75.50      3.08 o 
  -9   5   6      178.67      175.33      6.24 o 
  -8   5   6      234.74      233.58      8.66 o 
  -7   5   6      319.90      340.03     12.46 o 
  -6   5   6       27.43       23.97      1.46 o 
  -5   5   6        5.29        6.24      0.89 o 
  -4   5   6      125.00      119.19      4.28 o 
  -3   5   6       35.23       46.47      1.97 o 
  -2   5   6        0.07        0.48      0.78 o 
  -1   5   6        3.27        1.12      0.77 o 
   0   5   6       20.57       28.26      1.33 o 
   1   5   6       17.99       18.86      1.10 o 
   2   5   6       25.97       31.80      1.47 o 
   3   5   6       39.29       41.66      1.97 o 
   4   5   6      114.47      125.96      5.42 o 
   5   5   6        0.73        1.14      0.95 o 
   6   5   6        0.57        1.60      1.62 o 
   7   5   6       13.83       11.23      2.31 o 
   8   5   6       34.06       25.83      3.05 o 
   9   5   6        1.51       -1.34      2.76 o 
  10   5   6        2.54        3.56      3.07 o 
 -14   6   6       16.00       18.08      2.23 o 
 -13   6   6        2.72        3.87      1.56 o 
 -12   6   6        0.38        1.79      1.43 o 
 -11   6   6        1.23        1.60      1.27 o 
 -10   6   6      142.87      146.73      5.81 o 
  -9   6   6        1.66        3.24      1.23 o 
  -8   6   6        3.52        6.39      1.20 o 
  -7   6   6      203.47      186.30      7.15 o 
  -6   6   6      126.94      129.86      5.43 o 
  -5   6   6       10.35        8.91      1.06 o 
  -4   6   6      134.71      125.25      4.83 o 
  -3   6   6       43.80       43.84      2.01 o 
  -2   6   6      144.27      142.14      5.34 o 
  -1   6   6       47.41       45.58      2.61 o 
   0   6   6        5.78        5.21      0.80 o 
   1   6   6       72.28       74.15      2.78 o 
   2   6   6        0.90        1.76      0.72 o 
   3   6   6       62.82       65.23      2.63 o 
   4   6   6      197.13      180.81      9.72 o 
   5   6   6       40.10       39.20      3.52 o 
   6   6   6        9.82        8.70      1.67 o 
   7   6   6        4.06        4.25      1.67 o 
   8   6   6        1.78        1.05      2.11 o 
   9   6   6        0.72        0.00      2.31 o 
  10   6   6        0.78       -1.74      3.07 o 
 -14   7   6       15.41       13.82      2.52 o 
 -13   7   6       71.74       62.66      3.92 o 
 -12   7   6       80.54       87.08      4.62 o 
 -11   7   6        2.68        1.18      1.38 o 
 -10   7   6       43.32       52.10      2.80 o 
  -9   7   6        5.89        4.06      1.61 o 
  -8   7   6       79.71       83.37      4.26 o 
  -7   7   6        6.51        4.05      1.37 o 
  -6   7   6      197.35      222.65      8.40 o 
  -5   7   6        2.63        0.39      0.76 o 
  -4   7   6       73.30       89.79      4.02 o 
  -3   7   6       83.73      104.06      4.50 o 
  -2   7   6     1514.80     1635.65     62.26 o 
  -1   7   6       10.97        6.87      1.05 o 
   0   7   6      156.85      180.69      7.22 o 
   1   7   6        0.07        1.15      0.72 o 
   2   7   6      254.43      264.32     10.38 o 
   3   7   6       29.13       27.43      1.54 o 
   4   7   6      172.19      163.38      7.57 o 
   5   7   6       23.70       27.47      2.40 o 
   6   7   6       16.60       18.47      2.08 o 
   7   7   6       23.07       15.09      2.17 o 
   8   7   6       41.50       31.68      4.74 o 
   9   7   6       16.39       12.54      4.80 o 
  10   7   6        1.18        4.80      3.39 o 
 -13   8   6        0.24       -0.08      1.93 o 
 -12   8   6        0.05        2.60      1.56 o 
 -11   8   6       14.19       15.20      1.79 o 
 -10   8   6      138.72      175.27      8.19 o 
  -9   8   6        8.27        2.80      1.43 o 
  -8   8   6       48.35       43.56      2.81 o 
  -7   8   6      147.63      145.33      6.71 o 
  -6   8   6       40.13       49.67      2.92 o 
  -5   8   6      150.86      193.97      7.33 o 
  -4   8   6       23.90       21.57      1.67 o 
  -3   8   6      225.34      229.27     13.09 o 
  -2   8   6       24.23       40.53      1.99 o 
  -1   8   6        0.00       -0.93      0.93 o 
   0   8   6       11.80       11.80      1.15 o 
   1   8   6      135.63      156.51      6.46 o 
   2   8   6       40.93       47.35      2.30 o 
   3   8   6      111.48      115.11      4.55 o 
   4   8   6       24.79       23.25      2.07 o 
   5   8   6       30.93       35.82      4.04 o 
   6   8   6        7.19        5.55      1.76 o 
   7   8   6        1.10        1.52      1.76 o 
   8   8   6        0.58       -0.05      1.93 o 
   9   8   6        1.40       -1.30      2.58 o 
 -13   9   6        0.73       -0.80      2.78 o 
 -12   9   6        3.95        5.29      2.19 o 
 -11   9   6        7.64       12.82      2.06 o 
 -10   9   6        0.01        0.13      1.76 o 
  -9   9   6        2.31        2.81      1.72 o 
  -8   9   6      234.47      240.89     10.92 o 
  -7   9   6      345.17      375.44     18.36 o 
  -6   9   6      128.49      114.76      6.38 o 
  -5   9   6       40.40       45.55      2.98 o 
  -4   9   6       62.79       68.91      3.71 o 
  -3   9   6       82.24      100.98      4.86 o 
  -2   9   6       26.47       26.21      1.90 o 
  -1   9   6        0.05       -0.14      1.04 o 
   0   9   6       23.19       21.60      2.08 o 
   1   9   6       53.28       57.40      2.80 o 
   2   9   6        1.74        1.58      0.97 o 
   3   9   6        3.25        4.29      1.01 o 
   4   9   6       35.09       39.12      2.47 o 
   5   9   6       29.65       31.11      2.68 o 
   6   9   6        2.37        0.17      1.67 o 
   7   9   6       39.31       42.56      3.38 o 
   8   9   6        0.81       -0.53      2.31 o 
   9   9   6       18.36       14.55      2.69 o 
 -12  10   6       12.42       12.96      2.28 o 
 -11  10   6        2.87       -1.77      1.78 o 
 -10  10   6        9.49        7.68      2.07 o 
  -9  10   6       41.11       42.18      3.77 o 
  -8  10   6       32.72       52.60      3.65 o 
  -7  10   6      355.87      423.55     20.78 o 
  -6  10   6        0.00       -1.88      1.88 o 
  -5  10   6        2.83        3.45      1.47 o 
  -4  10   6       11.87        7.67      1.60 o 
  -3  10   6       38.84       41.11      2.61 o 
  -2  10   6       16.87       19.04      2.09 o 
  -1  10   6       73.10       74.99      3.46 o 
   0  10   6       53.49       58.29      2.80 o 
   1  10   6       16.61       20.94      1.83 o 
   2  10   6        9.75       12.81      1.33 o 
   3  10   6       44.42       49.18      3.82 o 
   4  10   6      172.11      175.35      8.14 o 
   5  10   6       10.09       14.02      2.08 o 
   6  10   6        3.88        4.80      2.00 o 
   7  10   6        0.61        0.03      2.08 o 
   8  10   6        2.97        0.05      2.58 o 
   9  10   6        0.53       -0.99      2.43 o 
 -12  11   6        1.07        4.37      4.00 o 
 -11  11   6        1.73        0.96      2.66 o 
 -10  11   6        0.47       -1.32      2.57 o 
  -9  11   6        1.51        0.76      2.21 o 
  -8  11   6       52.91       63.49      4.92 o 
  -7  11   6        5.43        5.14      2.08 o 
  -6  11   6       11.25       15.21      1.93 o 
  -5  11   6        5.53        6.26      1.76 o 
  -4  11   6       41.65       42.47      4.04 o 
  -3  11   6       13.44        7.20      1.60 o 
  -2  11   6      115.89      129.82      7.85 o 
  -1  11   6        5.75        4.17      1.49 o 
   0  11   6       10.80       14.13      1.38 o 
   1  11   6       40.37       46.22      2.44 o 
   2  11   6        2.19        0.20      1.31 o 
   3  11   6       84.61       90.58      5.15 o 
   4  11   6       97.53      118.26      6.57 o 
   5  11   6        2.09       -0.67      2.38 o 
   6  11   6        9.15        8.14      2.08 o 
   7  11   6       20.70       22.40      3.23 o 
   8  11   6        0.05        0.87      2.21 o 
 -11  12   6       10.05       10.13      3.25 o 
 -10  12   6        9.87        8.47      2.66 o 
  -9  12   6       29.05       34.97      3.64 o 
  -8  12   6       30.68       28.57      3.37 o 
  -7  12   6      165.42      178.65     12.00 o 
  -6  12   6        3.54        6.18      2.48 o 
  -5  12   6       42.42       47.66      3.31 o 
  -4  12   6        3.30        1.63      1.53 o 
  -3  12   6        2.24        1.30      1.47 o 
  -2  12   6       10.67       10.88      1.76 o 
  -1  12   6        1.85        1.87      1.38 o 
   0  12   6       27.35       34.75      2.05 o 
   1  12   6        5.04        5.37      1.38 o 
   2  12   6       24.98       26.61      1.85 o 
   3  12   6        5.20        5.17      1.41 o 
   4  12   6        0.89        2.33      1.82 o 
   5  12   6       10.23       10.63      2.23 o 
   6  12   6        0.00       -2.21      2.21 o 
   7  12   6       19.48       22.13      3.37 o 
 -11  13   6        0.05        0.64      3.20 o 
 -10  13   6        5.39        5.89      2.78 o 
  -9  13   6        0.43        2.24      2.66 o 
  -8  13   6       11.25       13.48      2.81 o 
  -7  13   6      108.13      127.43      9.48 o 
  -6  13   6        2.48        3.01      1.82 o 
  -5  13   6        1.28        3.78      1.96 o 
  -4  13   6       72.58       77.33      6.46 o 
  -3  13   6       41.34       43.17      2.98 o 
  -2  13   6        1.89       -0.53      1.53 o 
  -1  13   6       10.10        9.75      1.76 o 
   0  13   6        0.07       -0.85      1.25 o 
   1  13   6        2.94        4.14      1.53 o 
   2  13   6       16.28       21.77      2.42 o 
   3  13   6        2.01        3.79      1.93 o 
   4  13   6        1.28        4.96      2.01 o 
   5  13   6        1.51        1.07      2.31 o 
   6  13   6        1.01       -0.09      2.43 o 
   7  13   6       19.96       22.57      3.37 o 
 -10  14   6        0.74        0.48      2.66 o 
  -9  14   6        3.90        9.60      3.07 o 
  -8  14   6       32.67       33.06      5.60 o 
  -7  14   6      148.88      173.24     11.03 o 
  -6  14   6       55.00       61.46      4.01 o 
  -5  14   6        4.32        1.60      1.76 o 
  -4  14   6        2.48        0.67      1.76 o 
  -3  14   6        5.50        3.40      2.19 o 
  -2  14   6        0.04        0.00      1.60 o 
  -1  14   6        4.05        7.14      2.11 o 
   0  14   6       33.82       30.44      2.42 o 
   1  14   6        5.68        2.67      2.51 o 
   2  14   6        1.41        3.32      2.11 o 
   3  14   6       23.57       24.54      2.81 o 
   4  14   6      112.01      129.94      8.23 o 
   5  14   6       11.75       12.79      3.39 o 
   6  14   6        3.51       -1.20      2.83 o 
  -9  15   6        7.76       11.44      3.25 o 
  -8  15   6       15.71       20.28      3.39 o 
  -7  15   6        1.10        2.80      2.04 o 
  -6  15   6       37.70       45.87      3.53 o 
  -5  15   6        6.61        2.33      3.03 o 
  -4  15   6        2.15       -1.60      2.26 o 
  -3  15   6        0.44       -0.80      1.96 o 
  -2  15   6        0.42       -0.99      2.11 o 
  -1  15   6        0.02        0.74      2.11 o 
   0  15   6        2.56        1.38      1.96 o 
   1  15   6        3.27        3.38      2.11 o 
   2  15   6       30.22       38.00      3.77 o 
   3  15   6        5.95        6.51      2.32 o 
   4  15   6       43.44       60.06      7.20 o 
   5  15   6        4.18        4.80      4.80 o 
  -7  16   6        2.10        2.88      2.66 o 
  -6  16   6        8.87        5.81      3.07 o 
  -5  16   6        5.15        4.00      2.66 o 
  -4  16   6        1.91        3.09      2.21 o 
  -3  16   6        5.94        7.89      2.32 o 
  -2  16   6        0.00        0.43      2.11 o 
  -1  16   6        7.11        1.90      2.11 o 
   0  16   6        0.22       -1.60      2.11 o 
   1  16   6        5.13        8.56      2.32 o 
   2  16   6        2.30        0.43      2.11 o 
   3  16   6       10.62       10.62      2.66 o 
  -5  17   6        0.01        0.16      2.66 o 
  -4  17   6       17.06       15.98      3.25 o 
  -3  17   6        5.56        2.40      2.66 o 
  -2  17   6        4.68        3.84      2.66 o 
  -1  17   6        0.02       -0.53      2.50 o 
   0  17   6        1.33        2.31      2.50 o 
   1  17   6        5.29        4.18      2.50 o 
 -14   1   7        2.26        2.20      1.60 o 
 -13   1   7       21.72       21.46      2.00 o 
 -12   1   7       72.85       77.15      5.31 o 
 -11   1   7       63.98       59.25      2.94 o 
 -10   1   7      250.35      272.15     10.52 o 
  -9   1   7        5.74        7.38      2.25 o 
  -8   1   7     2853.47     2690.43     83.26 o 
  -7   1   7       40.72       29.39      1.41 o 
  -6   1   7       24.99       22.87      1.22 o 
  -5   1   7       32.46       32.32      1.38 o 
  -4   1   7       59.00       70.12      3.04 o 
  -3   1   7        5.81        3.03      0.83 o 
  -2   1   7       91.34       88.32      4.07 o 
  -1   1   7        5.52        3.91      0.63 o 
   0   1   7       39.99       52.08      2.33 o 
   1   1   7        6.67        7.14      0.88 o 
   2   1   7      998.61      996.02     47.85 o 
   3   1   7      940.03     1064.30     45.07 o 
   4   1   7        0.00       -0.74      1.05 o 
   5   1   7       37.75       39.89      2.62 o 
   6   1   7       53.05       50.41      5.31 o 
   7   1   7        8.46        8.01      1.29 o 
   8   1   7        0.14        1.60      1.69 o 
   9   1   7       25.57       27.65      3.39 o 
  10   1   7       13.28       17.16      2.52 o 
 -14   2   7        2.81       -0.20      1.60 o 
 -13   2   7        6.27        8.75      1.76 o 
 -12   2   7       49.21       47.64      2.86 o 
 -11   2   7        1.86        3.06      1.20 o 
 -10   2   7       22.97       19.24      1.23 o 
  -9   2   7      811.72      840.07     25.04 o 
  -8   2   7       98.50       93.96      3.71 o 
  -7   2   7       17.57       17.36      1.75 o 
  -6   2   7       16.87       15.76      1.04 o 
  -5   2   7      196.12      172.05      5.86 o 
  -4   2   7      214.19      191.54      6.61 o 
  -3   2   7      165.64      206.74      8.52 o 
  -2   2   7      140.65      116.66      5.76 o 
  -1   2   7      319.26      359.48     11.91 o 
   0   2   7      322.75      323.38     12.56 o 
   1   2   7      151.63      143.30      5.76 o 
   2   2   7        1.43       -0.20      2.64 o 
   3   2   7      885.97      887.69     34.71 o 
   4   2   7        1.49       -0.53      1.89 o 
   5   2   7        3.47        1.64      1.04 o 
   6   2   7       38.54       35.02      4.31 o 
   7   2   7       42.02       33.77      2.21 o 
   8   2   7        1.68        4.92      1.43 o 
   9   2   7        0.09        3.50      2.04 o 
  10   2   7       11.37       10.64      2.43 o 
 -14   3   7        0.27        2.00      2.54 o 
 -13   3   7       47.87       46.47      5.21 o 
 -12   3   7      100.42       89.07      5.49 o 
 -11   3   7        9.88       10.03      1.49 o 
 -10   3   7      214.20      211.85      8.52 o 
  -9   3   7      190.35      193.31      6.06 o 
  -8   3   7      789.04      741.25     24.65 o 
  -7   3   7        0.79       -1.02      1.02 o 
  -6   3   7      110.34      109.83      4.28 o 
  -5   3   7        0.02       -0.56      0.67 o 
  -4   3   7       34.33       35.89      1.98 o 
  -3   3   7       72.50       87.08      3.40 o 
  -2   3   7        0.04        0.72      0.67 o 
  -1   3   7        4.05        4.54      0.76 o 
   0   3   7       26.71       25.11      1.32 o 
   1   3   7       11.64       10.90      0.83 o 
   2   3   7      435.88      419.82     15.28 o 
   3   3   7      223.62      226.99      9.24 o 
   4   3   7        1.78        0.91      1.93 o 
   5   3   7        0.12       -1.20      1.20 o 
   6   3   7      123.06      114.21      6.19 o 
   7   3   7       23.43       18.61      2.01 o 
   8   3   7        2.61       -1.71      1.73 o 
   9   3   7        6.03        8.74      1.63 o 
  10   3   7        1.26        2.21      2.11 o 
 -14   4   7        1.50        3.82      1.76 o 
 -13   4   7        7.84        8.01      1.76 o 
 -12   4   7       35.88       31.40      2.42 o 
 -11   4   7      206.86      217.82      9.56 o 
 -10   4   7        3.90        2.54      2.26 o 
  -9   4   7       72.48       71.13      3.14 o 
  -8   4   7      389.95      415.32     14.09 o 
  -7   4   7        0.29       -1.35      1.65 o 
  -6   4   7       13.30       12.90      1.11 o 
  -5   4   7        2.92        3.57      0.89 o 
  -4   4   7      228.39      252.65     10.00 o 
  -3   4   7       27.49       24.55      1.41 o 
  -2   4   7        0.02        0.24      0.67 o 
  -1   4   7       15.23       13.18      1.15 o 
   0   4   7       55.53       45.87      1.93 o 
   1   4   7       47.16       48.63      2.01 o 
   2   4   7       69.67       70.44      3.01 o 
   3   4   7        0.65        8.00      1.67 o 
   4   4   7       16.78       17.79      3.62 o 
   5   4   7        0.53       -1.15      1.15 o 
   6   4   7        0.41        0.74      1.84 o 
   7   4   7        1.87        2.38      1.59 o 
   8   4   7       14.18       15.40      2.01 o 
   9   4   7        1.72        3.88      2.11 o 
 -14   5   7       12.58       13.69      2.43 o 
 -13   5   7       33.40       37.97      3.46 o 
 -12   5   7        0.64       -0.76      1.68 o 
 -11   5   7      179.05      194.97      8.63 o 
 -10   5   7      174.81      193.32      7.29 o 
  -9   5   7       94.10      115.41      4.70 o 
  -8   5   7     4011.43     4016.26    150.42 o 
  -7   5   7      830.86      842.70     30.03 o 
  -6   5   7      185.79      193.53      7.25 o 
  -5   5   7      159.35      175.15      6.47 o 
  -4   5   7      194.64      189.31      7.61 o 
  -3   5   7      333.81      338.72     12.21 o 
  -2   5   7        8.12        6.14      1.06 o 
  -1   5   7      133.47      128.13      4.52 o 
   0   5   7      185.51      200.73      6.96 o 
   1   5   7       66.14       72.16      2.79 o 
   2   5   7      926.47      894.67     29.78 o 
   3   5   7     1295.89     1283.72     54.90 o 
   4   5   7      212.01      216.13     10.89 o 
   5   5   7        0.03        0.80      1.73 o 
   6   5   7       32.85       30.70      2.57 o 
   7   5   7       12.73       11.93      1.93 o 
   8   5   7       51.04       48.51      3.65 o 
   9   5   7       26.93       24.46      2.90 o 
 -14   6   7        0.03       -0.06      2.11 o 
 -13   6   7       59.95       61.71      5.43 o 
 -12   6   7       38.34       37.85      2.98 o 
 -11   6   7       27.12       27.07      2.77 o 
 -10   6   7        0.28       -1.10      1.49 o 
  -9   6   7      589.68      641.11     27.30 o 
  -8   6   7      136.93      171.47      7.86 o 
  -7   6   7       11.04       16.21      1.74 o 
  -6   6   7       39.95       33.49      2.32 o 
  -5   6   7      579.63      607.11     21.58 o 
  -4   6   7       43.62       54.37      2.22 o 
  -3   6   7        8.52       11.24      1.15 o 
  -2   6   7      487.18      487.04     22.90 o 
  -1   6   7        0.23       -0.77      0.89 o 
   0   6   7       35.34       38.07      1.70 o 
   1   6   7       25.76       26.75      1.42 o 
   2   6   7      584.46      607.88     19.32 o 
   3   6   7      239.45      235.40      8.83 o 
   4   6   7       14.26       17.04      3.01 o 
   5   6   7      122.25      119.14      6.47 o 
   6   6   7        0.83       -0.27      1.53 o 
   7   6   7        9.24        9.69      1.87 o 
   8   6   7        1.88        0.00      2.83 o 
   9   6   7        6.89        8.79      4.80 o 
 -13   7   7       14.70       15.18      2.69 o 
 -12   7   7        0.02        3.10      1.93 o 
 -11   7   7        6.27        6.82      1.87 o 
 -10   7   7        1.88        2.30      1.87 o 
  -9   7   7      128.98      127.53      6.05 o 
  -8   7   7       61.49       71.23      4.37 o 
  -7   7   7       30.01       29.57      4.16 o 
  -6   7   7       39.57       34.40      2.00 o 
  -5   7   7       99.95      106.49      4.63 o 
  -4   7   7      116.86      129.48      5.45 o 
  -3   7   7        4.39        6.00      1.17 o 
  -2   7   7        0.09        2.36      1.11 o 
  -1   7   7       47.99       47.40      2.43 o 
   0   7   7        0.02       -0.29      0.77 o 
   1   7   7       56.69       54.93      2.49 o 
   2   7   7       29.66       33.98      2.53 o 
   3   7   7       51.43       62.52      2.81 o 
   4   7   7       65.81       57.48      3.28 o 
   5   7   7       13.68       15.76      1.89 o 
   6   7   7       17.31       15.78      1.79 o 
   7   7   7       45.55       43.52      4.26 o 
   8   7   7        3.70        3.20      2.83 o 
   9   7   7        0.14       -0.66      3.07 o 
 -13   8   7        2.31        3.48      2.43 o 
 -12   8   7       90.47       91.51      5.26 o 
 -11   8   7        1.95        4.78      2.26 o 
 -10   8   7        2.40       -0.12      2.11 o 
  -9   8   7      106.11      109.03      7.07 o 
  -8   8   7      549.60      584.90     25.15 o 
  -7   8   7        0.35        0.03      2.16 o 
  -6   8   7       33.70       39.12      2.63 o 
  -5   8   7      124.04      117.51      5.71 o 
  -4   8   7      234.63      242.13     10.66 o 
  -3   8   7       25.53       23.85      1.76 o 
  -2   8   7       90.99       89.85      4.45 o 
  -1   8   7      208.81      220.89      9.25 o 
   0   8   7        7.18        9.33      1.15 o 
   1   8   7      306.72      335.13     13.09 o 
   2   8   7       60.00       66.36      3.25 o 
   3   8   7        3.21       10.50      1.41 o 
   4   8   7        1.80        1.53      1.55 o 
   5   8   7       28.32       30.25      2.34 o 
   6   8   7        0.07        0.25      1.67 o 
   7   8   7       17.73       20.62      3.05 o 
   8   8   7        3.25        2.83      3.07 o 
 -12   9   7       17.01       16.32      2.69 o 
 -11   9   7       47.83       45.65      3.83 o 
 -10   9   7       60.68       58.29      4.41 o 
  -9   9   7      163.65      180.91     10.91 o 
  -8   9   7     1170.87     1282.11     68.04 o 
  -7   9   7      545.57      623.10     33.87 o 
  -6   9   7      188.59      170.19      8.78 o 
  -5   9   7      148.49      144.51      6.71 o 
  -4   9   7       79.22       74.96      4.00 o 
  -3   9   7      195.49      200.60      8.10 o 
  -2   9   7        1.30        3.63      1.15 o 
  -1   9   7      121.34      116.58      5.00 o 
   0   9   7        6.28        5.90      1.20 o 
   1   9   7       52.27       54.73      2.46 o 
   2   9   7      324.63      319.58     12.49 o 
   3   9   7      609.70      606.09     21.83 o 
   4   9   7      104.93      114.90      5.77 o 
   5   9   7        2.29        1.09      1.72 o 
   6   9   7       13.66       12.66      2.58 o 
   7   9   7        9.77        4.80      3.07 o 
   8   9   7       22.70       26.37      6.40 o 
 -12  10   7        4.15        8.07      3.25 o 
 -11  10   7       48.42       47.91      3.94 o 
 -10  10   7       26.21       37.64      3.47 o 
  -9  10   7      132.26      139.35     10.71 o 
  -8  10   7        0.01       13.91      3.25 o 
  -7  10   7      228.87      266.16     15.52 o 
  -6  10   7       45.30       47.53      3.35 o 
  -5  10   7        4.07        2.40      1.84 o 
  -4  10   7        0.10       -0.76      1.84 o 
  -3  10   7        0.07       -1.29      1.29 o 
  -2  10   7       87.38       91.41      4.06 o 
  -1  10   7       23.01       24.22      1.75 o 
   0  10   7        0.75        6.75      1.20 o 
   1  10   7       48.59       55.78      2.50 o 
   2  10   7      166.31      181.01      7.43 o 
   3  10   7      200.14      221.47      8.94 o 
   4  10   7       17.97       15.95      2.02 o 
   5  10   7       27.05       31.40      3.37 o 
   6  10   7        0.13       -0.29      3.07 o 
   7  10   7        0.01       -0.73      3.07 o 
 -11  11   7        0.18        4.16      2.66 o 
 -10  11   7        0.03        3.27      3.07 o 
  -9  11   7       68.64       76.71      7.05 o 
  -8  11   7       39.79       45.75      4.99 o 
  -7  11   7      120.13      114.29     12.80 o 
  -6  11   7       17.06       14.94      2.17 o 
  -5  11   7       42.45       45.62      3.29 o 
  -4  11   7       39.17       37.01      3.12 o 
  -3  11   7        6.46        2.45      1.38 o 
  -2  11   7        0.81        0.46      1.20 o 
  -1  11   7        6.42        7.82      1.33 o 
   0  11   7       16.34       17.79      1.63 o 
   1  11   7        5.73        7.72      2.32 o 
   2  11   7       69.97       75.53      3.84 o 
   3  11   7      100.27      110.70      6.17 o 
   4  11   7       66.85       66.56      4.37 o 
   5  11   7       10.75       11.92      2.69 o 
   6  11   7        0.11        0.15      3.07 o 
   7  11   7       15.08       13.60      3.96 o 
 -11  12   7        0.00        1.60      4.00 o 
 -10  12   7       18.98       21.66      3.84 o 
  -9  12   7       29.08       30.33      4.42 o 
  -8  12   7       36.36       34.89      4.42 o 
  -7  12   7        3.02        5.38      3.07 o 
  -6  12   7       14.45       15.78      2.69 o 
  -5  12   7        0.58        0.11      1.96 o 
  -4  12   7        0.12       -1.42      1.47 o 
  -3  12   7        0.05        0.17      1.36 o 
  -2  12   7        0.79        0.34      1.20 o 
  -1  12   7        3.41        6.26      1.66 o 
   0  12   7        6.65        5.27      1.40 o 
   1  12   7       24.92       26.70      2.35 o 
   2  12   7       58.54       73.96      4.54 o 
   3  12   7       11.82       16.09      2.77 o 
   4  12   7       13.02       14.09      2.17 o 
   5  12   7        1.85        1.47      3.25 o 
   6  12   7        2.09        3.80      3.25 o 
 -10  13   7        1.85        6.80      3.25 o 
  -9  13   7       28.77       33.87      4.42 o 
  -8  13   7       83.73       85.41      7.50 o 
  -7  13   7       33.40       39.19      4.79 o 
  -6  13   7        4.32        0.37      2.35 o 
  -5  13   7        3.23        1.20      2.83 o 
  -4  13   7       16.05       22.89      6.00 o 
  -3  13   7        0.58       -2.40      2.40 o 
  -2  13   7       10.19        8.79      2.50 o 
  -1  13   7       11.46       11.61      2.43 o 
   0  13   7       65.95       79.97      4.61 o 
   1  13   7        0.00        1.45      2.28 o 
   2  13   7       72.01       78.75      5.76 o 
   3  13   7       86.33       91.60      6.36 o 
   4  13   7        6.51        6.26      2.40 o 
   5  13   7        0.14       -0.07      3.25 o 
  -9  14   7       28.70       39.95      6.00 o 
  -8  14   7        1.05        2.80      3.25 o 
  -7  14   7      103.80      111.82     11.60 o 
  -6  14   7       10.81        9.01      3.07 o 
  -5  14   7        5.56        3.20      2.83 o 
  -4  14   7        3.32       -1.34      2.50 o 
  -3  14   7        0.53        0.71      2.50 o 
  -2  14   7        7.83        2.49      2.50 o 
  -1  14   7        1.76        2.07      1.73 o 
   0  14   7        9.62        9.33      2.50 o 
   1  14   7       28.39       33.94      4.22 o 
   2  14   7       17.07       26.93      3.25 o 
   3  14   7       22.18       32.79      3.39 o 
   4  14   7        8.47        8.06      4.40 o 
  -8  15   7       35.74       36.95      4.59 o 
  -7  15   7       63.75       72.78      6.72 o 
  -6  15   7        4.63        2.88      2.66 o 
  -5  15   7        8.24       14.36      3.60 o 
  -4  15   7        0.09       -1.16      2.50 o 
  -3  15   7        0.04        0.62      2.50 o 
  -2  15   7        1.92       -1.77      2.50 o 
  -1  15   7        0.27       -0.09      1.73 o 
   0  15   7        0.06        1.95      2.50 o 
   1  15   7       22.53       26.86      3.64 o 
   2  15   7       72.94       79.36     12.80 o 
   3  15   7       16.37       18.79      3.25 o 
  -6  16   7        3.18        3.64      3.07 o 
  -5  16   7        0.23       -4.80      5.59 o 
  -4  16   7        0.07       -2.00      6.00 o 
  -3  16   7        2.75        0.48      3.60 o 
  -2  16   7        4.00        2.75      3.20 o 
  -1  16   7        6.72        6.04      4.00 o 
   0  16   7        0.17        2.22      2.50 o 
   1  16   7        0.70        1.52      2.80 o 
 -14   0   8        8.58        5.86      2.50 o 
 -13   0   8        8.07        9.33      2.50 o 
 -12   0   8       16.24       16.35      2.83 o 
 -11   0   8      178.12      189.55     28.39 o 
 -10   0   8       17.30       16.35      1.76 o 
  -9   0   8     3228.24     3215.16    133.45 o 
  -8   0   8      452.33      435.06     18.45 o 
  -7   0   8      597.21      541.42     25.29 o 
  -6   0   8       12.18        7.66      1.15 o 
  -5   0   8       24.57       31.47      2.58 o 
  -4   0   8       13.08        9.67      1.90 o 
  -3   0   8      684.99      661.42     35.14 o 
  -2   0   8      208.31      235.28     15.84 o 
  -1   0   8      158.97      161.61     16.00 o 
   0   0   8       73.25       66.40      5.09 o 
   1   0   8        2.50        1.60      1.60 o 
   2   0   8     2658.67     2937.49    193.77 o 
   3   0   8      127.29      170.39     16.80 o 
   4   0   8       51.35       55.14      6.40 o 
   5   0   8        2.04        2.74      1.92 o 
   6   0   8        0.17        0.46      1.92 o 
   7   0   8       21.38       16.74      2.50 o 
   8   0   8        0.98        0.80      3.20 o 
   9   0   8        2.58        4.00      4.00 o 
 -14   1   8        3.09        2.10      2.31 o 
 -13   1   8        2.34       -1.60      1.60 o 
 -12   1   8        6.93        2.78      1.67 o 
 -11   1   8       30.43       22.37      3.93 o 
 -10   1   8       12.01       10.58      1.00 o 
  -9   1   8       85.69       92.50      4.42 o 
  -8   1   8       16.78       12.54      1.17 o 
  -7   1   8       13.68       14.24      1.44 o 
  -6   1   8       82.18       82.60      2.93 o 
  -5   1   8        2.46        3.36      0.84 o 
  -4   1   8       21.94       21.29      1.36 o 
  -3   1   8       26.47       37.94      2.27 o 
  -2   1   8        2.88        3.56      1.50 o 
  -1   1   8       67.68       59.37      2.66 o 
   0   1   8       53.02       48.98      2.41 o 
   1   1   8      147.08      145.61      7.52 o 
   2   1   8      215.57      174.91     10.47 o 
   3   1   8       65.61       62.85      8.22 o 
   4   1   8       21.20       19.51      3.09 o 
   5   1   8       69.39       63.03      3.78 o 
   6   1   8       28.76       24.33      2.42 o 
   7   1   8        0.63       -0.51      1.50 o 
   8   1   8        2.88        1.34      3.27 o 
   9   1   8        0.10        2.89      2.11 o 
 -14   2   8        1.47       -0.59      1.67 o 
 -13   2   8       13.74       12.13      2.00 o 
 -12   2   8        0.65        0.60      1.60 o 
 -11   2   8        8.24        8.49      1.62 o 
 -10   2   8       18.01       12.34      1.25 o 
  -9   2   8       25.53       29.74      2.57 o 
  -8   2   8        7.80        6.88      1.19 o 
  -7   2   8        8.87        3.51      1.66 o 
  -6   2   8        5.27        4.60      0.87 o 
  -5   2   8       23.71       19.00      1.04 o 
  -4   2   8        0.61       -0.25      1.14 o 
  -3   2   8        6.86        7.81      1.51 o 
  -2   2   8       16.05       12.61      1.33 o 
  -1   2   8       26.82       25.11      1.36 o 
   0   2   8      130.53      115.13      4.45 o 
   1   2   8        2.68        0.75      0.84 o 
   2   2   8      174.81      177.54      8.28 o 
   3   2   8       56.25       51.56      4.85 o 
   4   2   8        2.90        1.28      1.62 o 
   5   2   8        3.09        3.20      1.47 o 
   6   2   8        8.44        9.04      1.76 o 
   7   2   8        0.75        0.82      1.38 o 
   8   2   8        0.27       -2.66      4.28 o 
   9   2   8        0.01        2.66      2.76 o 
 -14   3   8        1.15        0.13      1.67 o 
 -13   3   8       16.45       18.15      2.05 o 
 -12   3   8        0.83        0.48      1.43 o 
 -11   3   8        9.94       11.42      1.69 o 
 -10   3   8       29.57       28.14      1.79 o 
  -9   3   8        4.66        9.94      3.85 o 
  -8   3   8       30.43       29.73      1.73 o 
  -7   3   8       32.31       28.11      1.77 o 
  -6   3   8      104.37       88.64      3.39 o 
  -5   3   8      223.76      230.26      8.45 o 
  -4   3   8        4.49        4.37      0.87 o 
  -3   3   8       43.63       52.31      2.27 o 
  -2   3   8        0.16       -0.19      0.73 o 
  -1   3   8      221.96      229.52      7.81 o 
   0   3   8        1.70        1.90      0.82 o 
   1   3   8       43.21       40.83      2.22 o 
   2   3   8      612.83      626.23     31.23 o 
   3   3   8      181.95      169.19      8.36 o 
   4   3   8       45.11       46.99      3.23 o 
   5   3   8        8.07        6.92      1.47 o 
   6   3   8       16.42       16.29      2.01 o 
   7   3   8        0.07       -0.88      1.53 o 
   8   3   8        0.12        3.53      1.53 o 
 -13   4   8       45.56       43.51      2.86 o 
 -12   4   8        3.45        3.02      1.55 o 
 -11   4   8        9.50        8.32      1.69 o 
 -10   4   8       26.24       25.71      1.93 o 
  -9   4   8     1711.37     1759.15     57.83 o 
  -8   4   8      342.42      332.89     11.38 o 
  -7   4   8       15.67       10.01      1.37 o 
  -6   4   8       39.57       35.59      2.05 o 
  -5   4   8       12.77       15.52      1.34 o 
  -4   4   8       12.79       13.85      1.35 o 
  -3   4   8        0.80        0.14      0.73 o 
  -2   4   8      251.63      264.60      8.94 o 
  -1   4   8        1.20        3.35      0.85 o 
   0   4   8      229.50      226.04     12.11 o 
   1   4   8       66.46       62.64      2.56 o 
   2   4   8     2103.84     2103.73     85.52 o 
   3   4   8        3.48        1.62      3.36 o 
   4   4   8        3.90        2.80      1.62 o 
   5   4   8       14.73       16.33      1.87 o 
   6   4   8        0.22        0.86      1.73 o 
   7   4   8        3.71        6.49      1.87 o 
   8   4   8        5.68        3.27      2.09 o 
 -13   5   8        8.71       11.30      2.08 o 
 -12   5   8        1.44        1.82      1.76 o 
 -11   5   8      178.18      177.49      9.08 o 
 -10   5   8        0.70        0.59      1.50 o 
  -9   5   8      122.86      129.65      5.26 o 
  -8   5   8      289.55      292.29     10.84 o 
  -7   5   8       20.17       18.29      1.78 o 
  -6   5   8        0.08        1.49      1.11 o 
  -5   5   8        1.34       -1.11      1.11 o 
  -4   5   8       25.32       20.28      1.57 o 
  -3   5   8       12.68       16.30      1.22 o 
  -2   5   8       21.53       26.15      1.55 o 
  -1   5   8       19.77       20.60      1.41 o 
   0   5   8       24.68       21.49      1.41 o 
   1   5   8      197.07      209.18      7.31 o 
   2   5   8       81.86      109.18      6.98 o 
   3   5   8       76.35       81.84      4.74 o 
   4   5   8        2.40        0.29      1.96 o 
   5   5   8       20.22       21.48      2.17 o 
   6   5   8       20.44       23.57      2.88 o 
   7   5   8        0.01        1.53      1.82 o 
   8   5   8        0.62       -1.20      2.83 o 
 -13   6   8       17.88       21.17      3.10 o 
 -12   6   8        1.81        2.83      2.11 o 
 -11   6   8       10.80       12.67      3.36 o 
 -10   6   8      238.53      235.46     11.67 o 
  -9   6   8      325.02      358.58     17.19 o 
  -8   6   8      140.14      144.96      6.80 o 
  -7   6   8       37.07       38.10      2.22 o 
  -6   6   8       57.25       53.15      2.68 o 
  -5   6   8       68.87       65.16      3.14 o 
  -4   6   8       35.54       38.18      2.28 o 
  -3   6   8      109.94      116.10      5.00 o 
  -2   6   8       28.44       26.79      1.63 o 
  -1   6   8      102.91      114.58      4.20 o 
   0   6   8       22.93       21.58      1.54 o 
   1   6   8      463.56      439.59     15.75 o 
   2   6   8      666.01      698.10     24.66 o 
   3   6   8       29.89       39.15      5.18 o 
   4   6   8       16.94       21.25      3.93 o 
   5   6   8       18.63       16.56      2.17 o 
   6   6   8       11.94        9.93      2.31 o 
   7   6   8       24.37       25.02      3.96 o 
   8   6   8       11.24       15.91      3.64 o 
 -13   7   8       48.87       44.18      4.11 o 
 -12   7   8       14.22       15.64      2.58 o 
 -11   7   8        0.24        0.80      3.77 o 
 -10   7   8       13.58       15.04      2.43 o 
  -9   7   8       18.26       18.26      2.58 o 
  -8   7   8      225.02      261.95     12.88 o 
  -7   7   8        0.09       -1.74      1.74 o 
  -6   7   8        5.96        5.10      1.09 o 
  -5   7   8      444.90      479.30     18.66 o 
  -4   7   8      117.38      115.27      5.50 o 
  -3   7   8        1.61        2.33      0.98 o 
  -2   7   8      152.50      139.69      7.52 o 
  -1   7   8      819.16      888.96     31.32 o 
   0   7   8       15.89       19.51      1.43 o 
   1   7   8      224.35      237.22      9.45 o 
   2   7   8      636.76      652.35     25.17 o 
   3   7   8      502.72      532.65     26.16 o 
   4   7   8       11.66       12.70      2.45 o 
   5   7   8       30.02       28.65      3.05 o 
   6   7   8       26.71       30.33      3.23 o 
   7   7   8       10.30        8.00      3.39 o 
 -12   8   8        9.18       10.25      3.07 o 
 -11   8   8      108.47      129.81     10.13 o 
 -10   8   8        4.70        5.19      2.83 o 
  -9   8   8      193.55      211.22     12.29 o 
  -8   8   8       79.34       82.13      5.68 o 
  -7   8   8       66.63       64.35      4.76 o 
  -6   8   8        0.06       -0.99      1.20 o 
  -5   8   8        1.36        1.79      1.16 o 
  -4   8   8       27.78       37.11      2.19 o 
  -3   8   8       78.72       85.22      4.30 o 
  -2   8   8        3.02        6.20      1.49 o 
  -1   8   8        2.02        5.62      1.31 o 
   0   8   8       97.16      110.03      4.40 o 
   1   8   8       72.50       70.89      3.69 o 
   2   8   8      515.17      554.80     21.47 o 
   3   8   8       16.91       20.58      1.83 o 
   4   8   8        6.21        3.70      2.04 o 
   5   8   8       18.54       20.02      4.15 o 
   6   8   8        1.40        2.62      3.07 o 
   7   8   8        8.49        5.81      3.07 o 
 -12   9   8       40.28       38.81      4.79 o 
 -11   9   8       28.67       28.28      4.22 o 
 -10   9   8       14.51       22.03      3.64 o 
  -9   9   8       93.25      101.48      8.42 o 
  -8   9   8       78.16       96.07      6.43 o 
  -7   9   8        1.85       -2.83      2.83 o 
  -6   9   8       67.72       77.89      5.96 o 
  -5   9   8       39.04       38.94      2.26 o 
  -4   9   8        0.25        1.18      1.62 o 
  -3   9   8        0.06        3.80      1.49 o 
  -2   9   8       71.57       75.08      3.92 o 
  -1   9   8       10.90       10.62      1.55 o 
   0   9   8       46.97       50.12      2.64 o 
   1   9   8       97.53      121.84      5.77 o 
   2   9   8       40.65       51.78      3.26 o 
   3   9   8        0.25        0.54      1.93 o 
   4   9   8        2.50        0.46      2.21 o 
   5   9   8       19.37       19.50      2.77 o 
   6   9   8        2.62        3.60      4.40 o 
 -11  10   8        2.23        4.73      3.60 o 
 -10  10   8      135.41      154.45     11.83 o 
  -9  10   8      243.21      276.85     19.70 o 
  -8  10   8      192.73      202.72     14.91 o 
  -7  10   8        0.01       -3.20      3.20 o 
  -6  10   8        2.91       -1.43      2.50 o 
  -5  10   8       11.74       11.10      1.84 o 
  -4  10   8        6.50        6.76      1.59 o 
  -3  10   8       41.90       40.23      2.69 o 
  -2  10   8        8.72       10.95      1.74 o 
  -1  10   8        9.01        9.07      1.72 o 
   0  10   8        8.25        7.33      1.62 o 
   1  10   8      460.20      449.01     24.01 o 
   2  10   8      200.56      220.81     10.95 o 
   3  10   8       27.59       29.27      2.75 o 
   4  10   8        3.66        1.90      2.11 o 
   5  10   8        0.96       -0.51      3.07 o 
   6  10   8        0.59       -3.07      3.07 o 
 -10  11   8        7.62       13.29      3.64 o 
  -9  11   8       10.24       18.39      4.40 o 
  -8  11   8       31.35       29.25      4.22 o 
  -7  11   8        4.82        6.91      3.07 o 
  -6  11   8        0.32       -1.86      2.50 o 
  -5  11   8        0.69       -0.69      2.42 o 
  -4  11   8        0.00       -0.80      1.72 o 
  -3  11   8       11.39       17.47      2.23 o 
  -2  11   8        1.57       -0.08      1.53 o 
  -1  11   8       23.91       26.57      2.40 o 
   0  11   8        2.27        2.60      1.56 o 
   1  11   8        2.05        4.89      1.78 o 
   2  11   8        9.81        8.90      2.52 o 
   3  11   8      151.11      167.77      8.78 o 
   4  11   8        4.81        3.78      3.07 o 
   5  11   8        0.71       -1.96      3.07 o 
 -10  12   8       10.70       22.38      4.40 o 
  -9  12   8        0.93        3.33      4.00 o 
  -8  12   8        5.35        1.20      3.39 o 
  -7  12   8       11.43        6.62      3.07 o 
  -6  12   8       17.59       12.58      3.60 o 
  -5  12   8        0.43       -2.50      2.50 o 
  -4  12   8        0.12        0.53      1.84 o 
  -3  12   8        0.79        0.49      1.59 o 
  -2  12   8        6.65        8.62      1.98 o 
  -1  12   8        4.19        7.02      1.93 o 
   0  12   8        6.76       10.95      1.98 o 
   1  12   8       13.63       12.55      2.69 o 
   2  12   8       10.92       14.86      2.69 o 
   3  12   8       34.29       33.32      3.64 o 
   4  12   8        0.19       -2.21      2.21 o 
  -9  13   8        5.51        6.53      4.00 o 
  -8  13   8       13.93       21.86      3.96 o 
  -7  13   8        0.31       -3.05      3.07 o 
  -6  13   8       23.71       25.82      6.40 o 
  -5  13   8        2.43        3.55      2.50 o 
  -4  13   8        4.03        5.19      2.83 o 
  -3  13   8        0.05       -0.11      1.96 o 
  -2  13   8        4.95        7.73      2.01 o 
  -1  13   8        8.54       12.46      1.98 o 
   0  13   8        3.70        4.24      2.28 o 
   1  13   8       24.91       34.34      3.55 o 
   2  13   8       36.58       44.51      5.96 o 
   3  13   8        0.04        3.50      2.28 o 
  -7  14   8       62.28       72.19      7.60 o 
  -6  14   8        8.62       11.99      3.25 o 
  -5  14   8        0.42        0.00      2.83 o 
  -4  14   8        2.43        3.20      2.50 o 
  -3  14   8        2.24        2.80      2.54 o 
  -2  14   8        3.06        3.57      2.11 o 
  -1  14   8        0.13       -1.65      1.65 o 
   0  14   8        0.07        1.96      2.21 o 
   1  14   8       64.71       71.01      6.48 o 
   2  14   8       24.60       25.67      3.25 o 
  -6  15   8        0.86       -1.44      2.66 o 
  -5  15   8        8.88       15.44      3.25 o 
  -4  15   8        2.84        2.00      6.80 o 
  -3  15   8        1.12        2.21      2.11 o 
  -2  15   8        1.28        0.31      2.11 o 
  -1  15   8        0.35       -2.50      2.50 o 
   0  15   8        2.02        4.40      5.19 o 
 -13   1   9        2.66        1.77      1.76 o 
 -12   1   9       52.79       51.97      3.60 o 
 -11   1   9       72.73       66.60      4.19 o 
 -10   1   9        6.17        6.80      1.34 o 
  -9   1   9      910.93      909.09     33.25 o 
  -8   1   9       44.50       38.84      1.97 o 
  -7   1   9        6.28        6.01      1.06 o 
  -6   1   9      224.25      211.13      7.73 o 
  -5   1   9      251.37      206.95      7.65 o 
  -4   1   9      114.42       98.26      4.25 o 
  -3   1   9       78.50       59.76      5.54 o 
  -2   1   9        2.27        2.45      1.27 o 
  -1   1   9       72.15       77.35      4.71 o 
   0   1   9        0.01       -0.92      1.38 o 
   1   1   9      477.74      363.95     25.18 o 
   2   1   9      188.73      182.08     16.70 o 
   3   1   9        0.09       -0.27      1.39 o 
   4   1   9       14.64       10.44      1.84 o 
   5   1   9        0.97        0.93      2.19 o 
   6   1   9        0.19        0.00      1.51 o 
   7   1   9        0.74        2.40      1.96 o 
 -13   2   9       26.30       29.81      2.80 o 
 -12   2   9       70.57       84.09      4.89 o 
 -11   2   9      125.07      125.54      7.39 o 
 -10   2   9       80.77       78.12      4.10 o 
  -9   2   9       37.33       33.11      1.92 o 
  -8   2   9       42.30       48.79      2.70 o 
  -7   2   9      148.31      134.33      4.88 o 
  -6   2   9      265.43      247.91      9.02 o 
  -5   2   9       87.01       69.46      3.20 o 
  -4   2   9        5.78        1.34      1.18 o 
  -3   2   9       72.21       47.99      3.04 o 
  -2   2   9      134.11      131.18      9.47 o 
  -1   2   9      647.83      632.71     22.35 o 
   0   2   9      516.38      479.09     20.92 o 
   1   2   9      104.99      107.59      5.48 o 
   2   2   9      269.78      258.98     14.09 o 
   3   2   9       13.63        9.56      1.60 o 
   4   2   9        0.36       -0.37      1.47 o 
   5   2   9        5.53        9.84      1.87 o 
   6   2   9        3.96        3.38      1.53 o 
   7   2   9        0.92        0.29      1.96 o 
 -13   3   9        2.91        3.72      1.87 o 
 -12   3   9        2.92        1.33      1.55 o 
 -11   3   9       37.59       32.23      2.42 o 
 -10   3   9       14.19       15.18      1.91 o 
  -9   3   9      177.88      178.70      7.40 o 
  -8   3   9       64.73       67.09      2.82 o 
  -7   3   9       38.60       44.56      2.05 o 
  -6   3   9       90.86       81.08      3.10 o 
  -5   3   9       13.91       15.50      1.17 o 
  -4   3   9       56.33       58.30      3.14 o 
  -3   3   9      146.13      123.88      5.57 o 
  -2   3   9       42.65       39.99      2.44 o 
  -1   3   9        0.01        0.67      0.97 o 
   0   3   9      135.89      134.64      5.55 o 
   1   3   9      201.57      193.64      8.96 o 
   2   3   9       22.04       25.32      3.62 o 
   3   3   9        0.45       -1.27      1.27 o 
   4   3   9       66.49       65.59      6.46 o 
   5   3   9       17.07       15.15      1.87 o 
   6   3   9        0.12        1.74      1.69 o 
   7   3   9        1.15        1.53      1.82 o 
 -13   4   9        0.09        1.38      1.69 o 
 -12   4   9        6.57        7.82      1.62 o 
 -11   4   9        8.19        8.54      1.74 o 
 -10   4   9       22.27       19.62      2.05 o 
  -9   4   9       50.83       58.40      3.09 o 
  -8   4   9       74.12       69.60      2.89 o 
  -7   4   9       35.58       31.09      1.90 o 
  -6   4   9        5.88        7.97      1.38 o 
  -5   4   9       14.21       12.48      1.17 o 
  -4   4   9       27.36       29.76      1.68 o 
  -3   4   9      234.17      219.65      9.40 o 
  -2   4   9       23.27       19.64      1.26 o 
  -1   4   9      156.18      157.72      5.91 o 
   0   4   9        1.97        2.90      1.20 o 
   1   4   9      121.64      129.56      6.72 o 
   2   4   9        0.87        0.69      2.31 o 
   3   4   9        4.77        4.60      1.60 o 
   4   4   9        0.70        0.93      1.47 o 
   5   4   9        0.30        0.80      2.31 o 
   6   4   9        0.03       -1.20      2.26 o 
   7   4   9        1.63        0.40      2.83 o 
 -12   5   9       70.78       84.84      4.50 o 
 -11   5   9        0.01        0.71      1.76 o 
 -10   5   9       11.53       12.28      2.08 o 
  -9   5   9      423.47      414.88     19.95 o 
  -8   5   9        1.75       -1.38      1.38 o 
  -7   5   9      309.41      339.93     14.73 o 
  -6   5   9      318.31      306.67     13.23 o 
  -5   5   9       73.49       74.95      4.15 o 
  -4   5   9       24.38       27.35      1.66 o 
  -3   5   9      531.77      517.99     19.23 o 
  -2   5   9        3.98        2.88      1.17 o 
  -1   5   9       25.91       29.39      1.80 o 
   0   5   9        0.32       -0.23      1.11 o 
   1   5   9       13.43       16.71      1.54 o 
   2   5   9      103.07      109.74      4.73 o 
   3   5   9       20.59       26.14      2.40 o 
   4   5   9       98.81      100.34      8.54 o 
   5   5   9       69.58       68.46      5.07 o 
   6   5   9        1.77        0.00      3.60 o 
   7   5   9       31.37       32.91      4.22 o 
 -12   6   9       11.11       13.26      2.40 o 
 -11   6   9      104.53      111.10      7.23 o 
 -10   6   9       84.39       83.54      4.98 o 
  -9   6   9        0.15        1.92      1.87 o 
  -8   6   9       10.12        8.19      2.65 o 
  -7   6   9       99.99      111.48      7.63 o 
  -6   6   9      142.41      169.14      7.73 o 
  -5   6   9       44.24       40.51      2.63 o 
  -4   6   9      206.18      215.65     10.20 o 
  -3   6   9       36.48       38.30      2.22 o 
  -2   6   9      263.10      282.53     11.05 o 
  -1   6   9       21.11       17.66      1.57 o 
   0   6   9      193.67      188.99      7.67 o 
   1   6   9       56.98       55.02      2.58 o 
   2   6   9       58.09       54.85      3.09 o 
   3   6   9       70.12       67.58      4.76 o 
   4   6   9        3.81        2.68      1.96 o 
   5   6   9       23.63       30.21      3.23 o 
   6   6   9       12.24       17.14      3.39 o 
 -12   7   9       10.37        8.19      4.10 o 
 -11   7   9        1.20        4.00      2.31 o 
 -10   7   9        8.01       12.86      2.31 o 
  -9   7   9        2.51       -0.19      2.11 o 
  -8   7   9       45.20       46.43      3.38 o 
  -7   7   9       30.82       30.24      2.68 o 
  -6   7   9        3.62        2.91      2.27 o 
  -5   7   9        2.55        2.92      1.55 o 
  -4   7   9       13.08       14.33      2.00 o 
  -3   7   9        4.10        5.40      1.30 o 
  -2   7   9       11.60       13.34      1.50 o 
  -1   7   9       69.86       73.62      3.53 o 
   0   7   9        2.01        4.06      0.94 o 
   1   7   9       40.69       39.07      2.89 o 
   2   7   9       50.63       47.37      2.89 o 
   3   7   9       21.31       16.92      2.43 o 
   4   7   9       22.84       27.12      2.90 o 
   5   7   9       16.38       15.79      3.39 o 
   6   7   9        1.19        0.00      3.20 o 
 -11   8   9        3.07        0.80      5.59 o 
 -10   8   9       22.20       25.90      3.23 o 
  -9   8   9       21.08       19.32      2.77 o 
  -8   8   9        0.21       -1.80      2.08 o 
  -7   8   9       30.89       30.49      2.88 o 
  -6   8   9       26.64       25.52      2.48 o 
  -5   8   9       88.96       92.33      5.19 o 
  -4   8   9        4.97        4.25      1.67 o 
  -3   8   9       59.58       62.28      3.89 o 
  -2   8   9       26.07       21.69      1.79 o 
  -1   8   9      162.05      163.99      6.84 o 
   0   8   9       21.28       21.87      2.06 o 
   1   8   9      149.05      140.41      6.56 o 
   2   8   9        1.34        2.93      1.46 o 
   3   8   9       31.51       27.66      3.28 o 
   4   8   9        1.98        2.97      1.96 o 
   5   8   9       16.06       21.08      3.64 o 
 -11   9   9        0.17       -0.40      2.83 o 
 -10   9   9        3.95        7.42      3.07 o 
  -9   9   9      144.94      155.42      9.52 o 
  -8   9   9       22.90       25.27      6.52 o 
  -7   9   9      168.89      173.04      9.08 o 
  -6   9   9       37.24       44.49      3.29 o 
  -5   9   9        1.80        2.73      1.67 o 
  -4   9   9       28.70       33.06      2.88 o 
  -3   9   9      260.19      265.28     13.19 o 
  -2   9   9        0.65        1.12      1.40 o 
  -1   9   9        0.15        0.10      1.38 o 
   0   9   9        0.00        1.58      1.53 o 
   1   9   9        2.12        6.89      1.51 o 
   2   9   9       38.61       39.84      3.16 o 
   3   9   9        7.20        6.83      2.21 o 
   4   9   9       53.89       59.06      9.60 o 
   5   9   9       24.14       21.26      3.64 o 
 -10  10   9       99.38      123.89      9.89 o 
  -9  10   9        6.07        9.74      3.07 o 
  -8  10   9       14.38       19.20      2.77 o 
  -7  10   9       21.35       22.17      2.90 o 
  -6  10   9       34.30       45.37      4.51 o 
  -5  10   9       20.19       20.00      2.48 o 
  -4  10   9        1.57       -1.76      1.76 o 
  -3  10   9        0.69        1.34      1.76 o 
  -2  10   9       25.61       30.80      2.64 o 
  -1  10   9        4.70        8.15      1.46 o 
   0  10   9        4.32        7.26      1.56 o 
   1  10   9       50.16       55.66      4.45 o 
   2  10   9       73.89       77.30      5.54 o 
   3  10   9       21.10       19.92      7.60 o 
   4  10   9        7.75        8.53      3.25 o 
  -9  11   9       15.19       20.12      3.96 o 
  -8  11   9       17.37       14.86      3.39 o 
  -7  11   9       16.22       14.20      2.77 o 
  -6  11   9       26.20       22.90      4.08 o 
  -5  11   9        1.96        4.15      1.98 o 
  -4  11   9        9.74        8.45      2.13 o 
  -3  11   9        0.97        0.95      1.72 o 
  -2  11   9       18.43       17.13      2.23 o 
  -1  11   9       32.33       34.28      2.39 o 
   0  11   9        0.00        1.81      1.40 o 
   1  11   9        2.49        4.76      2.43 o 
   2  11   9       38.66       43.45      3.83 o 
   3  11   9       17.19       12.84      2.77 o 
  -8  12   9        8.26        7.93      3.25 o 
  -7  12   9        0.47       -2.00      3.60 o 
  -6  12   9        2.44        1.07      2.31 o 
  -5  12   9        0.26        1.48      2.11 o 
  -4  12   9        2.09        3.44      1.98 o 
  -3  12   9       10.02        6.63      1.98 o 
  -2  12   9       12.84       22.51      2.40 o 
  -1  12   9        1.13        4.54      1.85 o 
   0  12   9        0.52       -2.30      2.47 o 
   1  12   9       83.12       76.56      5.50 o 
   2  12   9       31.92       38.12      5.40 o 
  -7  13   9        1.73       -2.83      2.83 o 
  -6  13   9        0.15       -0.13      2.21 o 
  -5  13   9        1.14       -0.99      2.11 o 
  -4  13   9        3.99        5.86      2.38 o 
  -3  13   9       11.66       15.45      2.35 o 
  -2  13   9        0.29        1.21      1.93 o 
  -1  13   9       11.22        5.74      2.43 o 
   0  13   9       18.99       23.55      3.17 o 
   1  13   9       24.36       36.88      3.73 o 
  -5  14   9        2.54        1.07      2.31 o 
  -4  14   9        0.30        2.15      2.11 o 
  -3  14   9        3.71        7.32      2.11 o 
  -2  14   9        3.15        2.59      2.43 o 
  -1  14   9        0.80       -1.18      2.43 o 
 -12   0  10        0.35        0.18      2.50 o 
 -11   0  10       46.93       43.09      4.79 o 
 -10   0  10       22.48       23.06      4.12 o 
  -9   0  10      370.06      380.95     20.94 o 
  -8   0  10      192.94      180.16     10.63 o 
  -7   0  10      237.12      213.41     12.31 o 
  -6   0  10       27.20       20.01      2.01 o 
  -5   0  10       16.98       14.79      2.11 o 
  -4   0  10     1118.08     1049.55     67.47 o 
  -3   0  10       47.33       31.20      4.80 o 
  -2   0  10        5.39        5.59      3.20 o 
  -1   0  10       29.47       32.79      5.60 o 
   0   0  10      106.94       95.72      7.36 o 
   1   0  10       46.11       42.63      3.96 o 
   2   0  10      140.01      127.99     13.60 o 
   3   0  10      117.88      106.39     11.99 o 
   4   0  10       43.54       49.59      7.20 o 
   5   0  10        0.86       -0.80      3.20 o 
   6   0  10        2.34        2.00      3.60 o 
 -12   1  10       22.47       22.13      2.48 o 
 -11   1  10        0.00       -0.89      1.76 o 
 -10   1  10        0.71        2.41      1.38 o 
  -9   1  10        0.09        3.79      1.34 o 
  -8   1  10       82.16       75.97      4.07 o 
  -7   1  10        0.08        0.07      1.43 o 
  -6   1  10       15.64       10.52      1.60 o 
  -5   1  10       86.03       66.46      3.31 o 
  -4   1  10      186.28      160.23     10.51 o 
  -3   1  10        0.20        2.13      1.41 o 
  -2   1  10        4.88       -0.36      2.34 o 
  -1   1  10      308.74      343.44     23.20 o 
   0   1  10       73.49       67.62      5.00 o 
   1   1  10       79.31       64.49      5.35 o 
   2   1  10       42.69       37.42      4.80 o 
   3   1  10       32.36       37.07      3.23 o 
   4   1  10       64.35       59.76      4.45 o 
   5   1  10        2.25        3.57      1.47 o 
   6   1  10        6.50       10.45      2.31 o 
 -12   2  10        0.86        1.02      1.76 o 
 -11   2  10        0.36        1.65      1.87 o 
 -10   2  10        0.01       -1.67      1.67 o 
  -9   2  10        3.38        6.05      1.69 o 
  -8   2  10        2.50        2.76      1.62 o 
  -7   2  10        0.18        0.42      1.55 o 
  -6   2  10       40.42       32.44      2.27 o 
  -5   2  10        0.05       -0.16      1.29 o 
  -4   2  10       21.02       25.96      2.60 o 
  -3   2  10        6.39        1.29      1.41 o 
  -2   2  10       47.18       48.77      4.62 o 
  -1   2  10       77.48       66.35      4.45 o 
   0   2  10        4.56        6.03      1.98 o 
   1   2  10       21.42       18.97      2.50 o 
   2   2  10        4.96        8.27      1.84 o 
   3   2  10        6.79       10.07      1.99 o 
   4   2  10        0.51        2.49      2.80 o 
   5   2  10        0.21        2.52      1.47 o 
 -12   3  10        5.49        2.16      1.87 o 
 -11   3  10        0.76        0.99      1.87 o 
 -10   3  10       30.74       26.11      2.22 o 
  -9   3  10        8.31        8.67      1.47 o 
  -8   3  10      124.57      118.65      5.16 o 
  -7   3  10       49.34       49.46      2.53 o 
  -6   3  10        1.57        3.23      1.11 o 
  -5   3  10      127.59      110.28      5.21 o 
  -4   3  10      111.73      101.62      4.94 o 
  -3   3  10        0.44       -0.90      1.33 o 
  -2   3  10       91.64       96.11      6.23 o 
  -1   3  10      196.85      190.51      8.51 o 
   0   3  10        0.04        0.34      1.36 o 
   1   3  10      139.88      141.75      7.18 o 
   2   3  10       38.98       37.82      2.80 o 
   3   3  10       33.67       38.67      2.88 o 
   4   3  10       72.37       70.12      5.07 o 
   5   3  10        1.44        1.60      2.26 o 
 -12   4  10        8.74        5.90      1.69 o 
 -11   4  10       52.29       51.08      3.19 o 
 -10   4  10       72.64       68.50      3.86 o 
  -9   4  10      103.94      112.53      5.50 o 
  -8   4  10       45.28       44.63      3.08 o 
  -7   4  10       74.68       74.72      3.84 o 
  -6   4  10        3.99        2.81      0.96 o 
  -5   4  10       10.01       10.77      1.38 o 
  -4   4  10      382.66      331.11     15.90 o 
  -3   4  10       40.76       36.41      2.10 o 
  -2   4  10       44.35       40.54      2.75 o 
  -1   4  10        1.49        2.59      1.10 o 
   0   4  10        2.89        2.44      1.25 o 
   1   4  10      110.05       98.17      5.29 o 
   2   4  10       40.51       40.00      3.37 o 
   3   4  10       73.58       69.20      5.07 o 
   4   4  10        0.05       -0.80      1.84 o 
   5   4  10        5.61        8.00      2.83 o 
 -11   5  10       11.86        8.50      2.17 o 
 -10   5  10        5.49        2.82      1.96 o 
  -9   5  10       12.57       12.80      2.01 o 
  -8   5  10       28.58       26.54      2.42 o 
  -7   5  10        0.44        2.07      1.59 o 
  -6   5  10       81.76       80.15      4.69 o 
  -5   5  10        7.05        7.23      1.33 o 
  -4   5  10        9.33       11.87      1.62 o 
  -3   5  10       18.94       15.63      1.65 o 
  -2   5  10        0.21        1.69      1.06 o 
  -1   5  10       27.51       25.37      1.79 o 
   0   5  10      104.52       92.77      4.58 o 
   1   5  10       14.60       18.29      1.93 o 
   2   5  10        2.53        0.66      1.50 o 
   3   5  10        1.22       -0.53      1.84 o 
   4   5  10       11.68       11.05      2.31 o 
   5   5  10        0.04       -1.20      2.26 o 
 -11   6  10        1.85        1.36      2.11 o 
 -10   6  10       17.35       22.62      2.90 o 
  -9   6  10        7.44       12.07      2.27 o 
  -8   6  10       10.82       10.82      2.01 o 
  -7   6  10        1.81        4.24      1.87 o 
  -6   6  10       15.33       14.47      2.01 o 
  -5   6  10       26.12       22.56      1.97 o 
  -4   6  10       14.67       15.66      1.62 o 
  -3   6  10        3.99        3.42      1.43 o 
  -2   6  10       36.94       38.18      2.22 o 
  -1   6  10      115.16      110.34      5.21 o 
   0   6  10       17.10       13.88      1.55 o 
   1   6  10       83.92       80.33      6.22 o 
   2   6  10        4.34        3.44      1.65 o 
   3   6  10        7.78        9.81      2.11 o 
   4   6  10        4.67        2.40      2.50 o 
 -11   7  10        3.13        2.66      3.27 o 
 -10   7  10       21.92       20.80      2.90 o 
  -9   7  10        0.52        1.37      1.87 o 
  -8   7  10       55.20       55.15      3.89 o 
  -7   7  10       81.85       87.36      5.08 o 
  -6   7  10        7.08        1.02      1.76 o 
  -5   7  10        6.90        6.49      1.87 o 
  -4   7  10       35.32       32.61      2.42 o 
  -3   7  10       13.92       16.72      1.74 o 
  -2   7  10      116.04      104.04      5.07 o 
  -1   7  10        1.30        4.42      1.33 o 
   0   7  10        2.41        2.70      1.33 o 
   1   7  10       81.62       79.85      4.74 o 
   2   7  10        0.14       -0.85      1.73 o 
   3   7  10        0.30        3.77      1.96 o 
   4   7  10       22.25       22.42      3.39 o 
 -10   8  10       35.34       39.37      3.99 o 
  -9   8  10       14.19       18.72      2.40 o 
  -8   8  10        0.07        0.21      1.93 o 
  -7   8  10        9.78       10.84      2.13 o 
  -6   8  10        0.32        0.00      1.87 o 
  -5   8  10        6.59        6.89      1.87 o 
  -4   8  10       29.11       26.28      2.05 o 
  -3   8  10       36.08       37.49      2.47 o 
  -2   8  10        2.91        3.24      1.43 o 
  -1   8  10        0.00       -1.36      1.41 o 
   0   8  10        1.46        1.65      1.29 o 
   1   8  10       35.09       29.23      2.16 o 
   2   8  10        9.52       11.60      2.04 o 
   3   8  10       53.85       58.59      7.20 o 
  -9   9  10        0.61        2.40      2.31 o 
  -8   9  10       10.69       12.99      2.48 o 
  -7   9  10        0.01       -1.82      1.82 o 
  -6   9  10       26.61       30.27      2.88 o 
  -5   9  10        3.16        5.80      2.08 o 
  -4   9  10        3.43        4.51      1.82 o 
  -3   9  10       52.74       54.96      3.19 o 
  -2   9  10        6.63        9.86      1.66 o 
  -1   9  10        9.67       13.78      1.93 o 
   0   9  10       36.09       39.29      2.70 o 
   1   9  10        2.59        2.22      1.76 o 
   2   9  10        0.81       -1.95      2.50 o 
   3   9  10        3.84        4.37      3.07 o 
  -8  10  10        0.43        3.47      2.31 o 
  -7  10  10        7.31       12.59      2.40 o 
  -6  10  10        7.63        9.24      3.23 o 
  -5  10  10       22.96       25.10      2.64 o 
  -4  10  10       21.33       25.45      2.57 o 
  -3  10  10        0.38       -0.60      1.46 o 
  -2  10  10       17.76       22.45      2.16 o 
  -1  10  10        7.51        8.73      1.59 o 
   0  10  10       13.96       12.82      1.98 o 
   1  10  10        5.60        2.24      2.21 o 
   2  10  10        0.53        0.75      4.14 o 
  -7  11  10        0.02       -0.27      2.31 o 
  -6  11  10        0.28       -0.95      2.31 o 
  -5  11  10       51.75       70.06      4.59 o 
  -4  11  10       62.33       82.21      5.06 o 
  -3  11  10        5.63        7.30      2.13 o 
  -2  11  10        2.36        5.60      1.51 o 
  -1  11  10        1.91       -0.48      1.82 o 
   0  11  10        1.16        0.10      2.04 o 
   1  11  10        5.35        0.90      2.43 o 
  -6  12  10        1.77        1.07      2.31 o 
  -5  12  10        0.17        2.07      2.17 o 
  -4  12  10        0.06        1.12      1.98 o 
  -3  12  10        3.71        5.15      2.42 o 
  -2  12  10        8.81        9.38      2.13 o 
  -1  12  10        5.33        9.00      2.52 o 
 -11   1  11        1.64        2.40      2.00 o 
 -10   1  11       14.10       22.51      2.57 o 
  -9   1  11       32.72       43.59      2.53 o 
  -8   1  11       10.10       13.69      2.32 o 
  -7   1  11       22.27       18.29      2.05 o 
  -6   1  11      140.91      123.91      6.69 o 
  -5   1  11       14.82       12.57      2.66 o 
  -4   1  11      133.46      113.78      9.60 o 
  -3   1  11       19.94       12.79      3.20 o 
  -2   1  11       15.76        8.00      3.20 o 
  -1   1  11        0.22        3.20      2.26 o 
   0   1  11        0.67        0.32      1.07 o 
   1   1  11        0.24        2.28      1.92 o 
   2   1  11        4.04        2.64      1.65 o 
   3   1  11        0.95        2.40      1.84 o 
   4   1  11        0.26        1.34      1.84 o 
 -11   2  11        1.71        3.20      2.00 o 
 -10   2  11        1.39        2.60      2.00 o 
  -9   2  11       21.43       26.55      4.42 o 
  -8   2  11        2.91        2.72      1.62 o 
  -7   2  11       65.66       54.04      3.57 o 
  -6   2  11       23.61       25.07      2.90 o 
  -5   2  11       37.68       32.24      3.64 o 
  -4   2  11       44.59       42.17      4.53 o 
  -3   2  11       72.42       62.62      5.35 o 
  -2   2  11      235.52      235.01     37.61 o 
  -1   2  11        0.01       -1.24      1.24 o 
   0   2  11        3.58        5.59      1.65 o 
   1   2  11       91.85       87.84      7.05 o 
   2   2  11        2.77        0.23      1.92 o 
   3   2  11        1.02        3.20      2.40 o 
 -10   3  11        0.86        2.08      2.08 o 
  -9   3  11        5.86        7.63      1.90 o 
  -8   3  11       27.79       27.73      3.46 o 
  -7   3  11       54.82       51.29      4.55 o 
  -6   3  11       23.36       21.53      2.69 o 
  -5   3  11        0.22       -0.23      1.96 o 
  -4   3  11       52.78       48.09      4.79 o 
  -3   3  11        0.11       -1.77      2.50 o 
  -2   3  11        6.57       10.00      2.04 o 
  -1   3  11       16.30       15.10      1.82 o 
   0   3  11        2.64        0.36      1.79 o 
   1   3  11        8.23       12.19      2.50 o 
   2   3  11        6.09        7.20      3.60 o 
   3   3  11        5.28        5.86      2.50 o 
 -10   4  11        0.23        0.60      1.59 o 
  -9   4  11        7.95        5.42      1.70 o 
  -8   4  11        0.00       -0.08      1.53 o 
  -7   4  11        3.99        2.13      2.07 o 
  -6   4  11        2.17        3.73      2.31 o 
  -5   4  11        0.20        0.17      2.30 o 
  -4   4  11       35.55       33.63      3.37 o 
  -3   4  11        0.00       -2.40      2.50 o 
  -2   4  11        0.00       -0.41      1.18 o 
  -1   4  11        4.51        6.00      1.98 o 
   0   4  11        0.12        0.75      1.27 o 
   1   4  11       22.14       24.92      2.86 o 
   2   4  11        1.54        3.20      1.57 o 
   3   4  11        6.95        7.49      1.96 o 
 -10   5  11       56.72       66.07      4.92 o 
  -9   5  11       33.74       38.51      3.16 o 
  -8   5  11        0.08        1.32      1.66 o 
  -7   5  11       11.93       10.32      1.94 o 
  -6   5  11       89.47       91.45      5.09 o 
  -5   5  11       25.92       23.73      2.15 o 
  -4   5  11      131.77      117.65      7.75 o 
  -3   5  11        7.01       10.92      2.57 o 
  -2   5  11        0.27        0.37      1.84 o 
  -1   5  11       13.45       11.08      1.43 o 
   0   5  11       10.50        8.13      2.00 o 
   1   5  11        5.24        3.94      1.36 o 
   2   5  11        1.44        3.49      1.76 o 
   3   5  11        0.03        0.60      2.05 o 
  -9   6  11        3.84        3.94      3.00 o 
  -8   6  11       52.69       57.58      3.75 o 
  -7   6  11        9.97       12.77      2.01 o 
  -6   6  11        0.21        2.74      1.66 o 
  -5   6  11       54.77       48.42      3.38 o 
  -4   6  11       51.12       44.68      3.16 o 
  -3   6  11       44.19       44.10      2.59 o 
  -2   6  11       13.78       19.96      1.83 o 
  -1   6  11        0.67       -0.28      1.06 o 
   0   6  11        1.72       -0.25      1.27 o 
   1   6  11       15.79       15.45      2.13 o 
   2   6  11       31.76       30.04      2.90 o 
  -9   7  11        3.24        6.28      2.32 o 
  -8   7  11        0.69       -0.05      1.87 o 
  -7   7  11       11.03        7.85      1.96 o 
  -6   7  11        0.61        0.17      1.66 o 
  -5   7  11       17.70       20.86      2.35 o 
  -4   7  11        4.16        5.36      1.87 o 
  -3   7  11       14.20       14.38      2.27 o 
  -2   7  11       65.19       62.77      3.42 o 
  -1   7  11        4.81        3.80      1.62 o 
   0   7  11        0.02       -0.92      1.08 o 
   1   7  11        4.28        2.82      1.73 o 
  -8   8  11        0.14        1.94      2.01 o 
  -7   8  11        0.97        0.47      1.87 o 
  -6   8  11        8.71        6.61      1.93 o 
  -5   8  11        1.09        3.53      1.93 o 
  -4   8  11       24.61       22.49      2.40 o 
  -3   8  11       20.55       24.17      2.57 o 
  -2   8  11        0.46        0.72      1.33 o 
  -1   8  11        0.33        2.48      1.33 o 
   0   8  11        0.70       -1.73      1.73 o 
   1   8  11       17.20       21.00      4.00 o 
  -7   9  11        0.11       -2.04      2.19 o 
  -6   9  11       14.76       15.60      2.48 o 
  -5   9  11        3.43        3.27      2.08 o 
  -4   9  11      121.79      120.31      6.69 o 
  -3   9  11        3.55        1.99      1.93 o 
  -2   9  11        3.18        0.24      2.21 o 
  -1   9  11       11.07        8.68      1.88 o 
   0   9  11        2.92        2.01      2.21 o 
  -5  10  11       10.40       11.11      2.35 o 
  -4  10  11        0.01        1.22      2.08 o 
  -3  10  11        8.61       10.53      2.13 o 
  -2  10  11        0.78       -1.82      1.82 o 
  -9   0  12       51.16       56.41      6.13 o 
  -8   0  12       80.52       97.47     11.15 o 
  -7   0  12       31.35       35.47      4.22 o 
  -6   0  12       13.18       10.78      4.40 o 
  -5   0  12       88.37       60.79      8.00 o 
  -4   0  12       17.49       11.99      3.20 o 
  -3   0  12        7.67        4.00      3.20 o 
  -2   0  12       65.85       51.19      6.40 o 
  -1   0  12        5.75       11.20      4.00 o 
   0   0  12       20.33       19.32      2.66 o 
   1   0  12       47.28       40.23      4.22 o 
  -9   1  12       24.76       34.56      2.53 o 
  -8   1  12       36.41       27.94      2.71 o 
  -7   1  12        0.08       -0.36      1.96 o 
  -6   1  12        7.39        9.78      2.04 o 
  -5   1  12       82.04       74.26      5.31 o 
  -4   1  12       10.69       20.92      2.83 o 
  -3   1  12       45.36       36.79      3.96 o 
  -2   1  12       19.36       17.21      2.83 o 
  -1   1  12        0.78        4.00      2.26 o 
   0   1  12        6.66        6.61      1.41 o 
   1   1  12       55.94       56.98      3.60 o 
  -8   2  12        0.84        4.59      2.21 o 
  -7   2  12        2.79        3.08      2.61 o 
  -6   2  12        5.55        7.27      2.27 o 
  -5   2  12        3.30        7.20      2.83 o 
  -4   2  12        2.57       -0.09      2.80 o 
  -3   2  12        0.68        3.20      3.20 o 
  -2   2  12        0.08        0.80      3.20 o 
  -1   2  12        0.57        2.40      3.20 o 
   0   2  12        0.74        1.94      2.40 o 
   1   2  12        7.28       11.20      2.50 o 
  -8   3  12       18.09       21.23      2.90 o 
  -7   3  12        2.56        2.35      2.21 o 
  -6   3  12        6.43       11.09      2.58 o 
  -5   3  12      101.53       98.05      9.20 o 
  -4   3  12        0.91        1.95      3.20 o 
  -3   3  12       58.25       49.42      4.79 o 
  -2   3  12       22.22       23.19      4.80 o 
  -1   3  12        1.01       -0.80      3.20 o 
   0   3  12       22.30       23.19      3.07 o 
  -8   4  12       33.79       50.76      6.31 o 
  -7   4  12        3.35        5.31      2.43 o 
  -6   4  12       24.97       30.90      3.37 o 
  -5   4  12       94.52       69.51      5.07 o 
  -4   4  12       11.47       13.26      3.07 o 
  -3   4  12        3.43        8.00      4.00 o 
  -2   4  12       29.28       37.59      5.60 o 
  -1   4  12        4.09        8.31      1.92 o 
   0   4  12       18.30       21.92      3.07 o 
  -7   5  12        0.09        1.60      2.31 o 
  -6   5  12        3.62        1.60      2.43 o 
  -5   5  12        6.49       12.91      2.77 o 
  -4   5  12       11.09       12.75      3.07 o 
  -3   5  12       40.55       49.95      5.35 o 
  -2   5  12       24.15       16.64      2.32 o 
  -1   5  12        0.34        0.67      2.80 o 
  -6   6  12       11.04        5.88      2.43 o 
  -5   6  12       20.80       21.59      3.05 o 
  -4   6  12        0.62       -0.19      2.43 o 
  -3   6  12       12.21       12.41      2.32 o 
  -2   6  12        8.99       11.26      2.84 o 
                                                 
